# Supplementary material for: Working Memory, Reasoning, and Task Switching Training: Transfer Effects, Limitations, and Great Expectations?
Source: PLoS One. 2015 Nov 10;10(11):e0142169. doi: 10.1371/journal.pone.0142169 (PMC4640538; doi:10.1371/journal.pone.0142169)
Supplement: S3 File — (XLSX) [file pone.0142169.s003.xlsx]

## Sheet: TrainingData_MindFrontiers
Subject	Session	AverageLevel	Task
1000	1	1.22222	SentryDuty
1000	2	1.4	SentryDuty
1000	3	1.66667	SentryDuty
1000	4	1.22222	SentryDuty
1000	5	1.3	SentryDuty
1000	6	1.2	SentryDuty
1000	7	1.33333	SentryDuty
1000	8	1.5	SentryDuty
1000	9	1.66667	SentryDuty
1000	10	1.11111	SentryDuty
1000	11	1.42857	SentryDuty
1000	12	1.57143	SentryDuty
1000	13	2	SentryDuty
1000	14	2	SentryDuty
1000	15	1.5	SentryDuty
1000	16	1.4	SentryDuty
1000	17	1.6	SentryDuty
1000	18	1.5	SentryDuty
1000	19	2	SentryDuty
1000	20	1.4	SentryDuty
1001	1	1.66667	SentryDuty
1001	2	1.77778	SentryDuty
1001	3	1.875	SentryDuty
1001	4	1.77778	SentryDuty
1001	5	2.125	SentryDuty
1001	6	2.375	SentryDuty
1001	7	2.44444	SentryDuty
1001	8	2.25	SentryDuty
1001	9	2.375	SentryDuty
1001	10	2.71429	SentryDuty
1001	11	2.71429	SentryDuty
1001	12	2.375	SentryDuty
1001	13	2.375	SentryDuty
1001	14	2.5	SentryDuty
1001	15	2.625	SentryDuty
1001	16	2.57143	SentryDuty
1001	17	2.5	SentryDuty
1001	18	2.66667	SentryDuty
1001	19	1.625	SentryDuty
1001	20	2.57143	SentryDuty
1002	1	1.55556	SentryDuty
1002	2	2.125	SentryDuty
1002	3	2.33333	SentryDuty
1002	4	3	SentryDuty
1002	5	2.875	SentryDuty
1002	6	2.83333	SentryDuty
1002	7	3.2	SentryDuty
1002	8	3	SentryDuty
1002	9	3.2	SentryDuty
1002	10	3.57143	SentryDuty
1002	11	3.28571	SentryDuty
1002	12	3.5	SentryDuty
1002	13	3.14286	SentryDuty
1002	14	3	SentryDuty
1002	16	3.83333	SentryDuty
1002	17	3.42857	SentryDuty
1002	18	3.14286	SentryDuty
1002	19	3.42857	SentryDuty
1002	20	3.85714	SentryDuty
1003	1	1.3	SentryDuty
1003	2	1.5	SentryDuty
1003	3	1.5	SentryDuty
1003	4	2.33333	SentryDuty
1003	5	2.11111	SentryDuty
1003	6	2.8	SentryDuty
1003	7	2.4	SentryDuty
1003	8	3	SentryDuty
1003	9	2.55556	SentryDuty
1003	10	2.44444	SentryDuty
1003	11	2.55556	SentryDuty
1003	12	3	SentryDuty
1003	13	3	SentryDuty
1003	14	2.88889	SentryDuty
1003	15	2.55556	SentryDuty
1003	16	2.77778	SentryDuty
1003	17	2.88889	SentryDuty
1003	18	2.75	SentryDuty
1003	19	2.77778	SentryDuty
1003	20	3.125	SentryDuty
1004	1	2	SentryDuty
1004	2	2.55556	SentryDuty
1004	3	2.7	SentryDuty
1004	4	2.875	SentryDuty
1004	5	2.4	SentryDuty
1004	6	2.88889	SentryDuty
1004	7	2.55556	SentryDuty
1004	8	3.33333	SentryDuty
1004	9	3.33333	SentryDuty
1004	10	3.33333	SentryDuty
1004	11	3	SentryDuty
1004	12	3.11111	SentryDuty
1004	13	3.44444	SentryDuty
1004	14	3.88889	SentryDuty
1004	15	3.66667	SentryDuty
1004	16	4.25	SentryDuty
1004	17	3.88889	SentryDuty
1004	18	4.22222	SentryDuty
1004	19	4.625	SentryDuty
1004	20	5.125	SentryDuty
1005	1	1.77778	SentryDuty
1005	2	1.77778	SentryDuty
1005	3	2.22222	SentryDuty
1005	4	2.14286	SentryDuty
1005	5	2	SentryDuty
1005	6	2.125	SentryDuty
1005	7	2.625	SentryDuty
1005	8	2.22222	SentryDuty
1005	9	2.33333	SentryDuty
1005	10	2.77778	SentryDuty
1005	11	2.375	SentryDuty
1005	12	2.85714	SentryDuty
1005	13	3.75	SentryDuty
1005	14	3.71429	SentryDuty
1005	15	3.25	SentryDuty
1005	16	3.375	SentryDuty
1005	17	3.375	SentryDuty
1005	18	3.42857	SentryDuty
1005	19	3.14286	SentryDuty
1005	20	2.77778	SentryDuty
1006	1	1.77778	SentryDuty
1006	2	2.14286	SentryDuty
1006	3	2.14286	SentryDuty
1006	4	1.83333	SentryDuty
1006	5	2	SentryDuty
1006	6	1.66667	SentryDuty
1006	7	1.11111	SentryDuty
1006	8	1.33333	SentryDuty
1006	9	2.42857	SentryDuty
1006	10	2.14286	SentryDuty
1006	11	2.66667	SentryDuty
1006	12	2.5	SentryDuty
1006	13	2.71429	SentryDuty
1006	14	2.16667	SentryDuty
1006	15	2.85714	SentryDuty
1006	16	3.14286	SentryDuty
1006	17	2.5	SentryDuty
1006	18	2.875	SentryDuty
1006	19	2.42857	SentryDuty
1006	20	2.125	SentryDuty
1008	1	1.27273	SentryDuty
1008	2	1.83333	SentryDuty
1008	3	1.88889	SentryDuty
1008	4	2.28571	SentryDuty
1008	5	2	SentryDuty
1008	6	2.22222	SentryDuty
1008	7	1.75	SentryDuty
1008	8	1.625	SentryDuty
1008	9	1.8	SentryDuty
1008	10	1.875	SentryDuty
1008	11	1.875	SentryDuty
1008	12	1.625	SentryDuty
1008	13	1.85714	SentryDuty
1008	14	2	SentryDuty
1008	15	1.85714	SentryDuty
1008	16	1.125	SentryDuty
1008	17	1.8	SentryDuty
1008	18	2.11111	SentryDuty
1008	19	2.42857	SentryDuty
1008	20	1.625	SentryDuty
1009	1	1.5	SentryDuty
1009	2	2.1	SentryDuty
1009	3	1.2	SentryDuty
1009	4	2	SentryDuty
1009	5	1.4	SentryDuty
1009	6	1.9	SentryDuty
1009	7	2.63636	SentryDuty
1009	8	2.2	SentryDuty
1009	9	2.9	SentryDuty
1009	10	1.6	SentryDuty
1009	11	1.5	SentryDuty
1009	12	1.9	SentryDuty
1009	13	1	SentryDuty
1009	14	1.4	SentryDuty
1009	15	1.2	SentryDuty
1009	16	1.6	SentryDuty
1009	17	1.6	SentryDuty
1009	18	1.5	SentryDuty
1009	19	1.1	SentryDuty
1009	20	2.2	SentryDuty
1010	1	1.44444	SentryDuty
1010	2	1.44444	SentryDuty
1010	3	1.55556	SentryDuty
1010	4	2.22222	SentryDuty
1010	5	2.44444	SentryDuty
1010	6	2.375	SentryDuty
1010	7	2.5	SentryDuty
1010	8	2.44444	SentryDuty
1010	9	2.88889	SentryDuty
1010	10	2.5	SentryDuty
1010	11	2.88889	SentryDuty
1010	12	2.66667	SentryDuty
1010	13	2.44444	SentryDuty
1010	14	2.55556	SentryDuty
1010	15	2.625	SentryDuty
1010	16	2.66667	SentryDuty
1010	17	2.66667	SentryDuty
1010	18	3.11111	SentryDuty
1010	19	3	SentryDuty
1010	20	3.44444	SentryDuty
1011	1	1.33333	SentryDuty
1011	2	1.71429	SentryDuty
1011	3	1.625	SentryDuty
1011	4	2	SentryDuty
1011	5	1.83333	SentryDuty
1011	6	1.875	SentryDuty
1011	7	2	SentryDuty
1011	8	1.44444	SentryDuty
1011	9	1.83333	SentryDuty
1011	10	2	SentryDuty
1011	11	1.33333	SentryDuty
1011	12	1.85714	SentryDuty
1011	13	1.2	SentryDuty
1011	14	1.75	SentryDuty
1011	15	2.2	SentryDuty
1011	16	1.5	SentryDuty
1011	17	2.28571	SentryDuty
1011	18	1.14286	SentryDuty
1011	19	2.42857	SentryDuty
1011	20	2.66667	SentryDuty
1012	1	1.5	SentryDuty
1012	2	1.71429	SentryDuty
1012	3	1.83333	SentryDuty
1012	4	2	SentryDuty
1012	5	2.2	SentryDuty
1012	6	1.875	SentryDuty
1012	7	2	SentryDuty
1012	8	1.71429	SentryDuty
1012	9	2	SentryDuty
1012	10	1.2	SentryDuty
1012	11	2.33333	SentryDuty
1012	12	3.25	SentryDuty
1012	13	1	SentryDuty
1012	14	1.57143	SentryDuty
1012	15	1.28571	SentryDuty
1012	16	1.33333	SentryDuty
1012	17	2	SentryDuty
1012	18	1.5	SentryDuty
1012	19	2.33333	SentryDuty
1012	20	2	SentryDuty
1013	1	1.88889	SentryDuty
1013	2	2.77778	SentryDuty
1013	3	2.77778	SentryDuty
1013	4	2.11111	SentryDuty
1013	5	2.66667	SentryDuty
1013	6	2.55556	SentryDuty
1013	7	3.22222	SentryDuty
1013	8	2.66667	SentryDuty
1013	9	2.11111	SentryDuty
1013	10	3.66667	SentryDuty
1013	11	2.77778	SentryDuty
1013	12	3.11111	SentryDuty
1013	13	2.66667	SentryDuty
1013	14	2.77778	SentryDuty
1013	15	3	SentryDuty
1013	16	3	SentryDuty
1013	17	3.22222	SentryDuty
1013	18	2.88889	SentryDuty
1013	19	2.5	SentryDuty
1013	20	3.375	SentryDuty
1014	1	2.11111	SentryDuty
1014	2	2.55556	SentryDuty
1014	3	2.375	SentryDuty
1014	4	2.5	SentryDuty
1014	5	2.75	SentryDuty
1014	6	2.77778	SentryDuty
1014	7	3	SentryDuty
1014	8	3.11111	SentryDuty
1014	9	2.77778	SentryDuty
1014	10	3.375	SentryDuty
1014	11	2.77778	SentryDuty
1014	12	3.25	SentryDuty
1014	13	2.75	SentryDuty
1014	14	3	SentryDuty
1014	15	3.11111	SentryDuty
1014	16	2.77778	SentryDuty
1014	17	3.55556	SentryDuty
1014	18	3.125	SentryDuty
1014	19	2.875	SentryDuty
1014	20	3.875	SentryDuty
1015	1	2	SentryDuty
1015	2	1.5	SentryDuty
1015	3	1.66667	SentryDuty
1015	4	2	SentryDuty
1015	5	1.22222	SentryDuty
1015	6	2	SentryDuty
1015	7	1.77778	SentryDuty
1015	8	2.11111	SentryDuty
1015	9	2.22222	SentryDuty
1015	10	2.375	SentryDuty
1015	11	2.42857	SentryDuty
1015	12	2	SentryDuty
1015	13	1.11111	SentryDuty
1015	14	1.125	SentryDuty
1015	15	1.25	SentryDuty
1015	16	1.28571	SentryDuty
1015	17	1	SentryDuty
1015	18	1.625	SentryDuty
1015	19	1.25	SentryDuty
1015	20	1.66667	SentryDuty
1016	1	2	SentryDuty
1016	2	2.22222	SentryDuty
1016	3	2.44444	SentryDuty
1016	4	1.5	SentryDuty
1016	5	2.77778	SentryDuty
1016	6	3.11111	SentryDuty
1016	7	3	SentryDuty
1016	8	3.11111	SentryDuty
1016	9	2.75	SentryDuty
1016	10	2.55556	SentryDuty
1016	11	2.16667	SentryDuty
1016	12	2.625	SentryDuty
1016	13	3.71429	SentryDuty
1016	14	3	SentryDuty
1016	15	3.14286	SentryDuty
1016	16	2.42857	SentryDuty
1016	17	3.2	SentryDuty
1016	18	3.22222	SentryDuty
1016	19	3.4	SentryDuty
1016	20	3.44444	SentryDuty
1017	1	2.22222	SentryDuty
1017	2	2	SentryDuty
1017	3	2.22222	SentryDuty
1017	4	2.3	SentryDuty
1017	5	2	SentryDuty
1017	6	2.4	SentryDuty
1017	7	2.7	SentryDuty
1017	8	2.7	SentryDuty
1017	9	2.7	SentryDuty
1017	10	2.8	SentryDuty
1017	11	2.66667	SentryDuty
1017	12	2.88889	SentryDuty
1017	13	3	SentryDuty
1017	14	3.44444	SentryDuty
1017	15	2.66667	SentryDuty
1017	16	3.22222	SentryDuty
1017	17	3.22222	SentryDuty
1017	18	3.33333	SentryDuty
1017	19	3.55556	SentryDuty
1017	20	3.11111	SentryDuty
1018	1	2	SentryDuty
1018	2	2.5	SentryDuty
1018	3	1.7	SentryDuty
1018	4	2.1	SentryDuty
1018	5	2	SentryDuty
1018	6	2.55556	SentryDuty
1018	7	2.6	SentryDuty
1018	8	2	SentryDuty
1018	9	1.5	SentryDuty
1018	10	1.28571	SentryDuty
1018	11	2.2	SentryDuty
1018	12	1.5	SentryDuty
1018	13	2.66667	SentryDuty
1018	14	1.09091	SentryDuty
1018	15	1	SentryDuty
1018	16	1.2	SentryDuty
1018	17	2.44444	SentryDuty
1018	18	1.09091	SentryDuty
1018	19	1.55556	SentryDuty
1018	20	1.09091	SentryDuty
1019	1	1.6	SentryDuty
1019	2	1.88889	SentryDuty
1019	3	2.25	SentryDuty
1019	4	2.33333	SentryDuty
1019	5	2.44444	SentryDuty
1019	6	2.22222	SentryDuty
1019	7	2.25	SentryDuty
1019	8	2.55556	SentryDuty
1019	9	2.625	SentryDuty
1019	10	2.55556	SentryDuty
1019	11	2.3	SentryDuty
1019	12	2.42857	SentryDuty
1019	13	2.77778	SentryDuty
1019	14	2.11111	SentryDuty
1019	15	3	SentryDuty
1019	16	1.8	SentryDuty
1019	17	2.57143	SentryDuty
1019	18	2.77778	SentryDuty
1019	19	1.44444	SentryDuty
1019	20	2.66667	SentryDuty
1021	1	2	SentryDuty
1021	2	2.3	SentryDuty
1021	3	2.6	SentryDuty
1021	4	2.4	SentryDuty
1021	5	2.4	SentryDuty
1021	6	2.9	SentryDuty
1021	7	3.4	SentryDuty
1021	8	3.2	SentryDuty
1021	9	3.2	SentryDuty
1021	10	3.6	SentryDuty
1021	11	3.66667	SentryDuty
1021	12	3.6	SentryDuty
1021	13	3.44444	SentryDuty
1021	14	4.11111	SentryDuty
1021	15	4.11111	SentryDuty
1021	16	3.55556	SentryDuty
1021	17	4.33333	SentryDuty
1021	18	4.55556	SentryDuty
1021	19	4.44444	SentryDuty
1021	20	4.55556	SentryDuty
1022	1	1.625	SentryDuty
1022	2	1.5	SentryDuty
1022	3	1.85714	SentryDuty
1022	4	2	SentryDuty
1022	5	2.16667	SentryDuty
1022	6	2.125	SentryDuty
1022	7	2.66667	SentryDuty
1022	8	2.28571	SentryDuty
1022	9	2.625	SentryDuty
1022	10	2.25	SentryDuty
1022	11	1.25	SentryDuty
1022	12	2.16667	SentryDuty
1022	13	2.125	SentryDuty
1022	14	2.3125	SentryDuty
1022	15	2.14286	SentryDuty
1022	16	2	SentryDuty
1022	17	2.375	SentryDuty
1022	18	2.375	SentryDuty
1022	19	2.16667	SentryDuty
1022	20	3.2	SentryDuty
1023	1	1.8	SentryDuty
1023	2	2.22222	SentryDuty
1023	3	2.44444	SentryDuty
1023	4	2.22222	SentryDuty
1023	5	2.22222	SentryDuty
1023	6	2.22222	SentryDuty
1023	7	1.88889	SentryDuty
1023	8	2.33333	SentryDuty
1023	9	2	SentryDuty
1023	10	1.88889	SentryDuty
1023	11	2	SentryDuty
1023	12	1.66667	SentryDuty
1023	13	2.11111	SentryDuty
1023	14	2.11111	SentryDuty
1023	15	1.1	SentryDuty
1023	16	2	SentryDuty
1023	17	2.6	SentryDuty
1023	18	2.55556	SentryDuty
1023	19	2.5	SentryDuty
1023	20	2.55556	SentryDuty
1024	1	1.4	SentryDuty
1024	2	2.1	SentryDuty
1024	3	2	SentryDuty
1024	4	2	SentryDuty
1024	5	2.2	SentryDuty
1024	6	2.2	SentryDuty
1024	7	1.5	SentryDuty
1024	8	1.9	SentryDuty
1024	9	2	SentryDuty
1024	10	2.1	SentryDuty
1024	11	1.9	SentryDuty
1024	12	2.1	SentryDuty
1024	13	2.33333	SentryDuty
1024	14	2.7	SentryDuty
1024	15	2.1	SentryDuty
1024	16	1.90909	SentryDuty
1024	17	2.2	SentryDuty
1024	18	2.6	SentryDuty
1024	19	2.5	SentryDuty
1024	20	2.7	SentryDuty
1025	1	1.54545	SentryDuty
1025	2	2.4	SentryDuty
1025	3	2.55556	SentryDuty
1025	4	2.42857	SentryDuty
1025	5	2.375	SentryDuty
1025	6	2.4	SentryDuty
1025	7	3.25	SentryDuty
1025	8	3.44444	SentryDuty
1025	9	3	SentryDuty
1025	10	3	SentryDuty
1025	11	3.44444	SentryDuty
1025	12	3.66667	SentryDuty
1025	13	4.22222	SentryDuty
1025	14	3.55556	SentryDuty
1025	15	3.55556	SentryDuty
1025	16	3.55556	SentryDuty
1025	17	4.22222	SentryDuty
1025	18	4.55556	SentryDuty
1025	19	3.77778	SentryDuty
1025	20	4.22222	SentryDuty
1026	1	1.63636	SentryDuty
1026	2	1.88889	SentryDuty
1026	3	1.88889	SentryDuty
1026	4	1.90909	SentryDuty
1026	5	2	SentryDuty
1026	6	2.3	SentryDuty
1026	7	2.16667	SentryDuty
1026	8	1.42857	SentryDuty
1026	9	2.44444	SentryDuty
1026	10	2	SentryDuty
1026	11	2.75	SentryDuty
1026	12	2.66667	SentryDuty
1026	13	2.5	SentryDuty
1026	14	2.625	SentryDuty
1026	15	2.375	SentryDuty
1026	16	2	SentryDuty
1026	17	3.3	SentryDuty
1026	18	2.88889	SentryDuty
1027	1	2.1	SentryDuty
1027	2	2	SentryDuty
1027	3	2.16667	SentryDuty
1027	4	2	SentryDuty
1027	5	1.63636	SentryDuty
1027	6	1.75	SentryDuty
1027	7	1.7	SentryDuty
1027	8	1.63636	SentryDuty
1027	9	1.6	SentryDuty
1027	10	1.63636	SentryDuty
1027	11	1.6	SentryDuty
1027	12	1.77778	SentryDuty
1027	13	1.8	SentryDuty
1027	14	1.4	SentryDuty
1027	15	2.6	SentryDuty
1027	16	1.88889	SentryDuty
1027	17	1.8	SentryDuty
1027	18	2.88889	SentryDuty
1027	19	2.66667	SentryDuty
1027	20	2.6	SentryDuty
1028	1	2	SentryDuty
1028	2	1.88889	SentryDuty
1028	3	2.44444	SentryDuty
1028	4	2.28571	SentryDuty
1028	5	3	SentryDuty
1028	6	2.54545	SentryDuty
1028	7	2.77778	SentryDuty
1028	8	2.9	SentryDuty
1028	9	2	SentryDuty
1028	10	2.77778	SentryDuty
1028	11	2.8	SentryDuty
1028	12	2.83333	SentryDuty
1028	13	2.7	SentryDuty
1028	14	2.77778	SentryDuty
1028	15	2.55556	SentryDuty
1028	16	2.55556	SentryDuty
1028	17	2.6	SentryDuty
1028	18	3.33333	SentryDuty
1028	19	3	SentryDuty
1028	20	3.55556	SentryDuty
1029	1	2.66667	SentryDuty
1029	2	2.6	SentryDuty
1029	3	3	SentryDuty
1029	4	3.33333	SentryDuty
1029	5	3.33333	SentryDuty
1029	6	4	SentryDuty
1029	7	3.875	SentryDuty
1029	8	3.77778	SentryDuty
1029	9	3.66667	SentryDuty
1029	10	3.88889	SentryDuty
1029	11	4	SentryDuty
1029	12	3.16667	SentryDuty
1029	13	3.77778	SentryDuty
1029	14	5	SentryDuty
1029	15	5.28571	SentryDuty
1029	16	6.25	SentryDuty
1029	17	6.125	SentryDuty
1029	18	4.77778	SentryDuty
1029	19	5.85714	SentryDuty
1029	20	5.5	SentryDuty
1030	1	1.44444	SentryDuty
1030	2	1.66667	SentryDuty
1030	3	1.88889	SentryDuty
1030	4	1.5	SentryDuty
1030	5	1.66667	SentryDuty
1030	6	2.2	SentryDuty
1030	7	1.88889	SentryDuty
1030	8	1.88889	SentryDuty
1030	9	1.28571	SentryDuty
1030	10	1.77778	SentryDuty
1030	11	1.6	SentryDuty
1030	12	1.72727	SentryDuty
1030	13	1.88889	SentryDuty
1030	14	2	SentryDuty
1030	15	1.88889	SentryDuty
1030	16	1.4	SentryDuty
1030	17	1.54545	SentryDuty
1030	18	2.11111	SentryDuty
1030	19	2.77778	SentryDuty
1031	1	1	SentryDuty
1031	2	1	SentryDuty
1031	3	1	SentryDuty
1031	4	1	SentryDuty
1031	5	1	SentryDuty
1031	6	1	SentryDuty
1031	7	1	SentryDuty
1031	8	1	SentryDuty
1031	9	1	SentryDuty
1031	10	1	SentryDuty
1031	11	1	SentryDuty
1031	12	1	SentryDuty
1031	13	1	SentryDuty
1031	14	1	SentryDuty
1031	15	1	SentryDuty
1031	16	1	SentryDuty
1031	17	1	SentryDuty
1031	18	1	SentryDuty
1031	19	1	SentryDuty
1031	20	1	SentryDuty
1032	1	2.1	SentryDuty
1032	2	2.125	SentryDuty
1032	3	2.33333	SentryDuty
1032	4	2.28571	SentryDuty
1032	5	2.44444	SentryDuty
1032	6	2.33333	SentryDuty
1032	7	2.44444	SentryDuty
1032	8	2.55556	SentryDuty
1032	9	3.11111	SentryDuty
1032	10	3	SentryDuty
1032	11	3.66667	SentryDuty
1032	12	3.22222	SentryDuty
1032	13	3.2	SentryDuty
1032	14	3.77778	SentryDuty
1032	15	3	SentryDuty
1032	16	3.33333	SentryDuty
1032	17	3.77778	SentryDuty
1032	18	3.22222	SentryDuty
1032	19	3.22222	SentryDuty
1032	20	3.66667	SentryDuty
1034	1	2.2	SentryDuty
1034	2	2.66667	SentryDuty
1034	3	2.625	SentryDuty
1034	4	2.44444	SentryDuty
1034	5	2.92857	SentryDuty
1034	6	2.66667	SentryDuty
1034	7	2.57143	SentryDuty
1034	8	2.75	SentryDuty
1034	9	3.66667	SentryDuty
1034	10	3	SentryDuty
1034	11	5	SentryDuty
1034	12	4.85714	SentryDuty
1034	13	4.4	SentryDuty
1034	14	5.66667	SentryDuty
1034	15	5.71429	SentryDuty
1034	16	5.5	SentryDuty
1034	17	6.16667	SentryDuty
1034	18	4.85714	SentryDuty
1034	19	5	SentryDuty
1034	20	4.85714	SentryDuty
1035	1	1.9	SentryDuty
1035	2	2	SentryDuty
1035	3	2.33333	SentryDuty
1035	4	2.57143	SentryDuty
1035	5	2.5	SentryDuty
1035	6	2.44444	SentryDuty
1035	7	2.44444	SentryDuty
1035	8	2.66667	SentryDuty
1035	9	3.55556	SentryDuty
1035	10	3	SentryDuty
1035	11	2.88889	SentryDuty
1035	12	2.66667	SentryDuty
1035	13	2	SentryDuty
1035	14	2.33333	SentryDuty
1035	15	2	SentryDuty
1035	16	2.4	SentryDuty
1035	17	2.66667	SentryDuty
1035	18	3.22222	SentryDuty
1035	19	3.88889	SentryDuty
1035	20	3.125	SentryDuty
1036	1	1.22222	SentryDuty
1036	2	1.5	SentryDuty
1036	3	2.14286	SentryDuty
1036	4	2.375	SentryDuty
1036	5	2.33333	SentryDuty
1036	6	2.33333	SentryDuty
1036	7	2	SentryDuty
1036	8	2.1	SentryDuty
1036	9	2.125	SentryDuty
1036	10	2.625	SentryDuty
1036	11	2.5	SentryDuty
1036	12	2.55556	SentryDuty
1036	13	2.11111	SentryDuty
1036	14	2.2	SentryDuty
1036	15	2	SentryDuty
1036	16	2.375	SentryDuty
1036	17	2.1	SentryDuty
1036	18	2.1	SentryDuty
1036	19	2.25	SentryDuty
1036	20	2.33333	SentryDuty
1038	1	1.5	SentryDuty
1038	2	2.44444	SentryDuty
1038	3	1.88889	SentryDuty
1038	4	1.88889	SentryDuty
1038	5	2.375	SentryDuty
1038	6	2.125	SentryDuty
1038	7	2.28571	SentryDuty
1038	8	2.55556	SentryDuty
1038	9	2.55556	SentryDuty
1038	10	2.5	SentryDuty
1038	11	2.77778	SentryDuty
1038	12	3.22222	SentryDuty
1038	13	3.44444	SentryDuty
1038	14	2.75	SentryDuty
1038	15	2.875	SentryDuty
1038	16	3.28571	SentryDuty
1038	17	2.88889	SentryDuty
1038	18	2.875	SentryDuty
1038	19	2.85714	SentryDuty
1038	20	3.125	SentryDuty
1039	1	1.66667	SentryDuty
1039	2	2	SentryDuty
1039	3	2.5	SentryDuty
1039	4	2.22222	SentryDuty
1039	5	1.875	SentryDuty
1039	6	2.55556	SentryDuty
1039	7	2	SentryDuty
1039	8	2	SentryDuty
1039	9	2.25	SentryDuty
1039	10	2.125	SentryDuty
1039	11	2.4	SentryDuty
1039	12	2.125	SentryDuty
1039	13	2.14286	SentryDuty
1039	14	2.25	SentryDuty
1039	15	2.28571	SentryDuty
1039	16	2.42857	SentryDuty
1039	17	2.5	SentryDuty
1039	18	2.5	SentryDuty
1039	19	2.71429	SentryDuty
1039	20	2.875	SentryDuty
1040	1	1.4	SentryDuty
1040	2	1.57143	SentryDuty
1040	3	1.33333	SentryDuty
1040	4	1.5	SentryDuty
1040	5	1.42857	SentryDuty
1040	6	1.28571	SentryDuty
1040	7	1	SentryDuty
1040	8	1.3	SentryDuty
1040	9	1	SentryDuty
1040	10	1.11111	SentryDuty
1040	11	1.11111	SentryDuty
1040	12	1	SentryDuty
1040	13	1.2	SentryDuty
1040	14	1.125	SentryDuty
1040	15	1.33333	SentryDuty
1040	16	1.66667	SentryDuty
1040	17	1.33333	SentryDuty
1040	18	1.4	SentryDuty
1040	19	1.11111	SentryDuty
1040	20	1.5	SentryDuty
1041	1	1.7	SentryDuty
1041	2	2	SentryDuty
1041	3	2.125	SentryDuty
1041	4	2.375	SentryDuty
1041	5	2.33333	SentryDuty
1041	6	2.375	SentryDuty
1041	7	2.44444	SentryDuty
1041	8	2.11111	SentryDuty
1041	9	2.33333	SentryDuty
1041	10	2.5	SentryDuty
1041	11	2.44444	SentryDuty
1041	12	2.75	SentryDuty
1041	13	2.81818	SentryDuty
1041	14	2.625	SentryDuty
1041	15	3.22222	SentryDuty
1041	16	2.875	SentryDuty
1041	17	2.75	SentryDuty
1041	18	2.88889	SentryDuty
1041	19	2.55556	SentryDuty
1041	20	3.22222	SentryDuty
1042	1	1.5	SentryDuty
1042	2	2	SentryDuty
1042	3	2.22222	SentryDuty
1042	4	2.375	SentryDuty
1042	5	2.22222	SentryDuty
1042	6	1.9	SentryDuty
1042	7	2.16667	SentryDuty
1042	8	2.375	SentryDuty
1042	9	1.875	SentryDuty
1042	10	2.22222	SentryDuty
1042	11	2.1	SentryDuty
1042	12	2.22222	SentryDuty
1042	13	2.125	SentryDuty
1042	14	2.5	SentryDuty
1042	15	1.81818	SentryDuty
1042	16	2.11111	SentryDuty
1042	17	2.33333	SentryDuty
1042	18	1.75	SentryDuty
1042	19	2.57143	SentryDuty
1042	20	2.88889	SentryDuty
1043	1	1.33333	SentryDuty
1043	2	2.22222	SentryDuty
1043	3	2	SentryDuty
1043	4	2.5	SentryDuty
1043	5	2.33333	SentryDuty
1043	6	2.33333	SentryDuty
1043	7	2.33333	SentryDuty
1043	8	2.44444	SentryDuty
1043	9	2.54545	SentryDuty
1043	10	2.44444	SentryDuty
1043	11	2.25	SentryDuty
1043	12	2.5	SentryDuty
1043	13	3.22222	SentryDuty
1043	14	3	SentryDuty
1043	15	3.25	SentryDuty
1043	16	2.375	SentryDuty
1043	17	2.44444	SentryDuty
1043	18	2.25	SentryDuty
1043	19	2.5	SentryDuty
1043	20	2.85714	SentryDuty
1044	1	1.44444	SentryDuty
1044	2	2.22222	SentryDuty
1044	3	1.88889	SentryDuty
1044	4	2.3	SentryDuty
1044	5	1.5	SentryDuty
1044	6	2.1	SentryDuty
1044	7	2.11111	SentryDuty
1044	8	1.9	SentryDuty
1044	9	2	SentryDuty
1044	10	2	SentryDuty
1044	11	2.3	SentryDuty
1044	12	2.6	SentryDuty
1044	13	2.4	SentryDuty
1044	14	2.4	SentryDuty
1044	15	2.2	SentryDuty
1044	16	1.2	SentryDuty
1044	17	1.9	SentryDuty
1044	18	2.2	SentryDuty
1044	19	2.1	SentryDuty
1044	20	2	SentryDuty
1045	1	1.72727	SentryDuty
1045	2	2.1	SentryDuty
1045	3	2.55556	SentryDuty
1045	4	2.3	SentryDuty
1045	5	2	SentryDuty
1045	6	2	SentryDuty
1045	7	2.2	SentryDuty
1045	8	1.1	SentryDuty
1045	9	1.16667	SentryDuty
1045	10	2	SentryDuty
1045	11	1.33333	SentryDuty
1045	12	1.33333	SentryDuty
1045	13	1.875	SentryDuty
1045	14	1	SentryDuty
1045	15	2	SentryDuty
1045	16	1	SentryDuty
1045	17	1.6	SentryDuty
1045	18	1.44444	SentryDuty
1045	19	1	SentryDuty
1045	20	1.1	SentryDuty
1046	1	1.88889	SentryDuty
1046	2	2.16667	SentryDuty
1046	3	2.28571	SentryDuty
1046	4	2.625	SentryDuty
1046	5	1.75	SentryDuty
1046	6	2.33333	SentryDuty
1046	7	2.14286	SentryDuty
1046	8	2.33333	SentryDuty
1046	9	2.55556	SentryDuty
1046	10	2.375	SentryDuty
1046	11	2.11111	SentryDuty
1046	12	2	SentryDuty
1046	13	2.33333	SentryDuty
1046	14	2.4	SentryDuty
1046	15	2.44444	SentryDuty
1046	16	2	SentryDuty
1046	17	2	SentryDuty
1046	18	2.33333	SentryDuty
1046	19	2.11111	SentryDuty
1046	20	1.7	SentryDuty
1047	1	1.66667	SentryDuty
1047	2	2.11111	SentryDuty
1047	3	2.22222	SentryDuty
1047	4	2.375	SentryDuty
1047	5	2.125	SentryDuty
1047	6	3	SentryDuty
1047	7	3.125	SentryDuty
1047	8	2.77778	SentryDuty
1047	9	3.14286	SentryDuty
1047	10	3.25	SentryDuty
1047	11	4.14286	SentryDuty
1047	12	3.75	SentryDuty
1047	13	3.75	SentryDuty
1047	14	4	SentryDuty
1047	15	4	SentryDuty
1047	16	4.125	SentryDuty
1047	17	3.28571	SentryDuty
1047	18	3.875	SentryDuty
1047	19	4.625	SentryDuty
1047	20	3.625	SentryDuty
1048	1	1.33333	SentryDuty
1048	2	1.44444	SentryDuty
1048	3	1.375	SentryDuty
1048	4	1.57143	SentryDuty
1048	5	1.44444	SentryDuty
1048	6	1.5	SentryDuty
1048	7	1.44444	SentryDuty
1048	8	1.85714	SentryDuty
1048	9	1.75	SentryDuty
1048	10	1.55556	SentryDuty
1048	11	1.85714	SentryDuty
1048	12	1.8	SentryDuty
1048	13	1.2	SentryDuty
1048	14	1.42857	SentryDuty
1048	15	1.28571	SentryDuty
1048	16	1.625	SentryDuty
1048	17	1.5	SentryDuty
1048	18	1.5	SentryDuty
1048	19	1.5	SentryDuty
1048	20	1.6	SentryDuty
1002	15	NaN	SentryDuty
1000	1	1.41667	SafeCracker
1000	2	1.41667	SafeCracker
1000	3	1.63636	SafeCracker
1000	4	1.7	SafeCracker
1000	5	1.92308	SafeCracker
1000	6	1.28571	SafeCracker
1000	7	3.14286	SafeCracker
1000	8	2.625	SafeCracker
1000	9	1.71429	SafeCracker
1000	10	1.66667	SafeCracker
1000	11	1.45455	SafeCracker
1000	12	1.28571	SafeCracker
1000	13	2.7	SafeCracker
1000	14	1.38462	SafeCracker
1000	15	1.75	SafeCracker
1000	16	1.27273	SafeCracker
1000	17	1.9	SafeCracker
1000	18	2.83333	SafeCracker
1000	19	2.33333	SafeCracker
1000	20	1.45455	SafeCracker
1001	1	2	SafeCracker
1001	2	2.22222	SafeCracker
1001	3	2.28571	SafeCracker
1001	4	2.2	SafeCracker
1001	5	3.125	SafeCracker
1001	6	3.875	SafeCracker
1001	7	4.28571	SafeCracker
1001	8	2.55556	SafeCracker
1001	9	4.125	SafeCracker
1001	10	4.375	SafeCracker
1001	11	4	SafeCracker
1001	12	6.42857	SafeCracker
1001	13	5.57143	SafeCracker
1001	14	4	SafeCracker
1001	15	4.11111	SafeCracker
1001	16	4	SafeCracker
1001	17	6.14286	SafeCracker
1001	18	5.125	SafeCracker
1001	19	4.125	SafeCracker
1001	20	4.66667	SafeCracker
1002	1	1	SafeCracker
1002	2	2.77778	SafeCracker
1002	3	2.875	SafeCracker
1002	4	2.85714	SafeCracker
1002	5	4.85714	SafeCracker
1002	6	4.14286	SafeCracker
1002	7	4	SafeCracker
1002	8	3.375	SafeCracker
1002	9	3.28571	SafeCracker
1002	10	3.625	SafeCracker
1002	11	4.28571	SafeCracker
1002	12	4.25	SafeCracker
1002	13	5.125	SafeCracker
1002	14	4.44444	SafeCracker
1002	16	4.16667	SafeCracker
1002	17	4.75	SafeCracker
1002	18	5.57143	SafeCracker
1002	19	3.88889	SafeCracker
1002	20	2.14286	SafeCracker
1003	1	1.44444	SafeCracker
1003	2	2.11111	SafeCracker
1003	3	3	SafeCracker
1003	4	3.25	SafeCracker
1003	5	2.6	SafeCracker
1003	6	2.77778	SafeCracker
1003	7	2.54545	SafeCracker
1003	8	3.33333	SafeCracker
1003	9	2.66667	SafeCracker
1003	10	1.91667	SafeCracker
1003	11	2.2	SafeCracker
1003	12	2.5	SafeCracker
1003	13	2.33333	SafeCracker
1003	14	3.33333	SafeCracker
1003	15	3.77778	SafeCracker
1003	16	3.77778	SafeCracker
1003	17	1.9	SafeCracker
1003	18	2.44444	SafeCracker
1003	19	1.9	SafeCracker
1003	20	3.33333	SafeCracker
1004	1	3.11111	SafeCracker
1004	2	7.16667	SafeCracker
1004	3	6.5	SafeCracker
1004	4	7.42857	SafeCracker
1004	5	9	SafeCracker
1004	6	10	SafeCracker
1004	7	10.3333	SafeCracker
1004	8	10.1667	SafeCracker
1004	9	9.66667	SafeCracker
1004	10	11	SafeCracker
1004	11	10.5	SafeCracker
1004	12	11.8333	SafeCracker
1004	13	13.5	SafeCracker
1004	14	13.8	SafeCracker
1004	15	11.8333	SafeCracker
1004	16	9.83333	SafeCracker
1004	17	9.5	SafeCracker
1004	18	12.4	SafeCracker
1004	19	15.4	SafeCracker
1005	1	1.71429	SafeCracker
1005	2	1.77778	SafeCracker
1005	3	2.71429	SafeCracker
1005	4	1.77778	SafeCracker
1005	5	2.22222	SafeCracker
1005	6	3.71429	SafeCracker
1005	7	4.71429	SafeCracker
1005	8	5	SafeCracker
1005	9	4.85714	SafeCracker
1005	10	5	SafeCracker
1005	11	2.22222	SafeCracker
1005	12	3.125	SafeCracker
1005	13	3.125	SafeCracker
1005	14	3.25	SafeCracker
1005	15	3.85714	SafeCracker
1005	16	3.625	SafeCracker
1005	17	3.33333	SafeCracker
1005	18	4.42857	SafeCracker
1005	19	3.625	SafeCracker
1005	20	3.22222	SafeCracker
1006	1	3.14286	SafeCracker
1006	2	5.16667	SafeCracker
1006	3	4.625	SafeCracker
1006	4	4.28571	SafeCracker
1006	5	4.85714	SafeCracker
1006	6	5	SafeCracker
1006	7	4.14286	SafeCracker
1006	8	3.625	SafeCracker
1006	9	4.375	SafeCracker
1006	10	4.42857	SafeCracker
1006	11	3.66667	SafeCracker
1006	12	5.71429	SafeCracker
1006	13	7.5	SafeCracker
1006	14	6.83333	SafeCracker
1006	15	7	SafeCracker
1006	16	7.16667	SafeCracker
1006	17	7.33333	SafeCracker
1006	18	7.4	SafeCracker
1006	19	9.75	SafeCracker
1006	20	9	SafeCracker
1008	1	2.55556	SafeCracker
1008	2	3.16667	SafeCracker
1008	3	3.25	SafeCracker
1008	4	3	SafeCracker
1008	5	2.5	SafeCracker
1008	6	4.375	SafeCracker
1008	7	4.83333	SafeCracker
1008	8	4.5	SafeCracker
1008	9	4.2	SafeCracker
1008	10	3.33333	SafeCracker
1008	11	4.125	SafeCracker
1008	12	4	SafeCracker
1008	13	4.14286	SafeCracker
1008	14	5	SafeCracker
1008	15	2.9	SafeCracker
1008	16	5.57143	SafeCracker
1008	17	4.125	SafeCracker
1008	18	5	SafeCracker
1008	19	5.875	SafeCracker
1008	20	6.5	SafeCracker
1009	1	3	SafeCracker
1009	2	2.77778	SafeCracker
1009	3	3.375	SafeCracker
1009	4	2.33333	SafeCracker
1009	5	2.22222	SafeCracker
1009	6	3	SafeCracker
1009	7	3.55556	SafeCracker
1009	8	2.77778	SafeCracker
1009	9	3.22222	SafeCracker
1009	10	4	SafeCracker
1009	11	5.75	SafeCracker
1009	12	4.71429	SafeCracker
1009	13	2.55556	SafeCracker
1009	14	1.33333	SafeCracker
1009	15	2.1	SafeCracker
1009	16	2.4	SafeCracker
1009	17	4.125	SafeCracker
1009	18	1.25	SafeCracker
1009	19	1	SafeCracker
1009	20	2.66667	SafeCracker
1010	1	2.11111	SafeCracker
1010	2	1.77778	SafeCracker
1010	3	1.33333	SafeCracker
1010	4	3.625	SafeCracker
1010	5	4.5	SafeCracker
1010	6	4.57143	SafeCracker
1010	7	6.14286	SafeCracker
1010	8	7.28571	SafeCracker
1010	9	5.5	SafeCracker
1010	10	5.14286	SafeCracker
1010	11	6.25	SafeCracker
1010	12	6.57143	SafeCracker
1010	13	6	SafeCracker
1010	14	4.22222	SafeCracker
1010	15	6.85714	SafeCracker
1010	16	4.71429	SafeCracker
1010	17	4.875	SafeCracker
1010	18	5.57143	SafeCracker
1010	19	5.85714	SafeCracker
1010	20	6	SafeCracker
1011	1	1.0625	SafeCracker
1011	2	1.07692	SafeCracker
1011	3	1.8	SafeCracker
1011	4	2.33333	SafeCracker
1011	5	1.7	SafeCracker
1011	6	2.5	SafeCracker
1011	7	3.1	SafeCracker
1011	8	3.125	SafeCracker
1011	9	2.5	SafeCracker
1011	10	1.76923	SafeCracker
1011	11	2.88889	SafeCracker
1011	12	4.57143	SafeCracker
1011	13	2.16667	SafeCracker
1011	14	3.9	SafeCracker
1011	15	2.90909	SafeCracker
1011	16	2.72727	SafeCracker
1011	17	5.875	SafeCracker
1011	18	5	SafeCracker
1011	19	2.55556	SafeCracker
1011	20	3.22222	SafeCracker
1012	1	3.25	SafeCracker
1012	2	2.375	SafeCracker
1012	3	3	SafeCracker
1012	4	5.16667	SafeCracker
1012	5	6.16667	SafeCracker
1012	6	6.16667	SafeCracker
1012	7	5.33333	SafeCracker
1012	8	5.75	SafeCracker
1012	9	7.4	SafeCracker
1012	10	6.6	SafeCracker
1012	11	7	SafeCracker
1012	12	6.5	SafeCracker
1012	13	7.33333	SafeCracker
1012	14	5.57143	SafeCracker
1012	15	3.5	SafeCracker
1012	16	4.25	SafeCracker
1012	17	5.71429	SafeCracker
1012	18	6.16667	SafeCracker
1012	19	7	SafeCracker
1012	20	6.66667	SafeCracker
1013	1	3	SafeCracker
1013	2	5.625	SafeCracker
1013	3	6.5	SafeCracker
1013	4	5.875	SafeCracker
1013	5	5.125	SafeCracker
1013	6	5.66667	SafeCracker
1013	7	8.28571	SafeCracker
1013	8	8.28571	SafeCracker
1013	9	7.14286	SafeCracker
1013	10	7.625	SafeCracker
1013	11	8.71429	SafeCracker
1013	12	8.14286	SafeCracker
1013	13	7.25	SafeCracker
1013	14	7	SafeCracker
1013	15	8	SafeCracker
1013	16	8.85714	SafeCracker
1013	17	8.85714	SafeCracker
1013	18	9	SafeCracker
1013	19	7.85714	SafeCracker
1013	20	8.33333	SafeCracker
1014	1	2.5	SafeCracker
1014	2	3.77778	SafeCracker
1014	3	5.625	SafeCracker
1014	4	8.16667	SafeCracker
1014	5	8.66667	SafeCracker
1014	6	9	SafeCracker
1014	7	9.14286	SafeCracker
1014	8	7.57143	SafeCracker
1014	9	8.33333	SafeCracker
1014	10	7.85714	SafeCracker
1014	11	7.71429	SafeCracker
1014	12	7.71429	SafeCracker
1014	13	9.71429	SafeCracker
1014	14	10	SafeCracker
1014	15	8.14286	SafeCracker
1014	16	10.1429	SafeCracker
1014	17	9.85714	SafeCracker
1014	18	9	SafeCracker
1014	19	9.16667	SafeCracker
1014	20	12.5	SafeCracker
1015	1	2.66667	SafeCracker
1015	2	3.875	SafeCracker
1015	3	4.28571	SafeCracker
1015	4	4.71429	SafeCracker
1015	5	3.85714	SafeCracker
1015	6	4.28571	SafeCracker
1015	7	6.14286	SafeCracker
1015	9	4.5	SafeCracker
1015	10	5.625	SafeCracker
1015	11	6.57143	SafeCracker
1015	12	5.85714	SafeCracker
1015	13	6	SafeCracker
1015	14	6.5	SafeCracker
1015	15	6.14286	SafeCracker
1015	16	5.42857	SafeCracker
1015	17	5.85714	SafeCracker
1015	18	6.5	SafeCracker
1015	19	4.5	SafeCracker
1015	20	3.33333	SafeCracker
1016	1	2.88889	SafeCracker
1016	2	6.16667	SafeCracker
1016	3	7.66667	SafeCracker
1016	4	7.28571	SafeCracker
1016	5	8	SafeCracker
1016	6	7	SafeCracker
1016	7	7.125	SafeCracker
1016	8	5.85714	SafeCracker
1016	9	5.88889	SafeCracker
1016	10	5.77778	SafeCracker
1016	11	7.25	SafeCracker
1016	12	7.33333	SafeCracker
1016	13	7	SafeCracker
1016	14	6.33333	SafeCracker
1016	15	6.66667	SafeCracker
1016	16	8.83333	SafeCracker
1016	17	9.83333	SafeCracker
1016	18	8.71429	SafeCracker
1016	19	9.83333	SafeCracker
1016	20	9.5	SafeCracker
1017	1	3	SafeCracker
1017	2	4.375	SafeCracker
1017	3	3.625	SafeCracker
1017	4	3.7	SafeCracker
1017	5	4.66667	SafeCracker
1017	6	6.25	SafeCracker
1017	7	6.42857	SafeCracker
1017	8	7.5	SafeCracker
1017	9	8.57143	SafeCracker
1017	10	7.14286	SafeCracker
1017	11	8	SafeCracker
1017	12	10.6667	SafeCracker
1017	13	7.14286	SafeCracker
1017	14	4.5	SafeCracker
1017	15	6.85714	SafeCracker
1017	16	5.5	SafeCracker
1017	17	5.85714	SafeCracker
1017	18	6.25	SafeCracker
1017	19	7.125	SafeCracker
1017	20	6.57143	SafeCracker
1018	1	1.71429	SafeCracker
1018	2	2.5	SafeCracker
1018	3	3.66667	SafeCracker
1018	4	4.42857	SafeCracker
1018	5	3.875	SafeCracker
1018	6	4.625	SafeCracker
1018	7	3.77778	SafeCracker
1018	8	2.88889	SafeCracker
1018	9	3.66667	SafeCracker
1018	10	2.5	SafeCracker
1018	11	2.88889	SafeCracker
1018	12	2.44444	SafeCracker
1018	13	2.25	SafeCracker
1018	14	1.07143	SafeCracker
1018	15	1.9	SafeCracker
1018	16	2.09091	SafeCracker
1018	17	2.36364	SafeCracker
1018	18	1.55556	SafeCracker
1018	19	2.625	SafeCracker
1018	20	4.25	SafeCracker
1019	1	1	SafeCracker
1019	2	1.4	SafeCracker
1019	3	2.625	SafeCracker
1019	4	2.66667	SafeCracker
1019	5	3.75	SafeCracker
1019	6	3.625	SafeCracker
1019	7	1.45455	SafeCracker
1019	8	3.11111	SafeCracker
1019	9	4.75	SafeCracker
1019	10	2.5	SafeCracker
1019	11	3.88889	SafeCracker
1019	12	4.11111	SafeCracker
1019	13	2.5	SafeCracker
1019	14	3.88889	SafeCracker
1019	15	3.88889	SafeCracker
1019	16	3	SafeCracker
1019	17	1.81818	SafeCracker
1019	18	2.33333	SafeCracker
1019	19	2.625	SafeCracker
1019	20	2.44444	SafeCracker
1021	1	3	SafeCracker
1021	2	2.5	SafeCracker
1021	3	2.90909	SafeCracker
1021	4	7.28571	SafeCracker
1021	5	7.16667	SafeCracker
1021	6	4.25	SafeCracker
1021	7	3.875	SafeCracker
1021	8	4.1	SafeCracker
1021	9	6.71429	SafeCracker
1021	10	7.5	SafeCracker
1021	11	8.57143	SafeCracker
1021	12	8.14286	SafeCracker
1021	13	6.375	SafeCracker
1021	14	5.375	SafeCracker
1021	15	6.75	SafeCracker
1021	16	6.57143	SafeCracker
1021	17	5.88889	SafeCracker
1021	18	6.75	SafeCracker
1021	19	8.14286	SafeCracker
1021	20	7	SafeCracker
1022	1	1.4	SafeCracker
1022	2	2.28571	SafeCracker
1022	3	2.57143	SafeCracker
1022	4	4.14286	SafeCracker
1022	5	2.75	SafeCracker
1022	6	3	SafeCracker
1022	7	3.71429	SafeCracker
1022	8	3.85714	SafeCracker
1022	9	4.125	SafeCracker
1022	10	4.57143	SafeCracker
1022	11	4	SafeCracker
1022	12	3.66667	SafeCracker
1022	13	4.14286	SafeCracker
1022	14	4.16667	SafeCracker
1022	15	5	SafeCracker
1022	16	4.66667	SafeCracker
1022	17	4.14286	SafeCracker
1022	18	4.28571	SafeCracker
1022	19	3.25	SafeCracker
1022	20	4.5	SafeCracker
1023	1	2.11111	SafeCracker
1023	2	2.5	SafeCracker
1023	3	3.25	SafeCracker
1023	4	5.5	SafeCracker
1023	5	4.375	SafeCracker
1023	6	3.875	SafeCracker
1023	7	4.22222	SafeCracker
1023	8	4.125	SafeCracker
1023	9	5.375	SafeCracker
1023	10	5.42857	SafeCracker
1023	11	4	SafeCracker
1023	12	6.42857	SafeCracker
1023	13	6.71429	SafeCracker
1023	14	6.42857	SafeCracker
1023	15	6.875	SafeCracker
1023	16	6.85714	SafeCracker
1023	17	5.71429	SafeCracker
1023	18	5.375	SafeCracker
1023	19	5.85714	SafeCracker
1023	20	4.9	SafeCracker
1024	1	1.7	SafeCracker
1024	2	2.88889	SafeCracker
1024	3	2.25	SafeCracker
1024	4	3.4	SafeCracker
1024	5	4.625	SafeCracker
1024	6	2.77778	SafeCracker
1024	7	3.4	SafeCracker
1024	8	2.7	SafeCracker
1024	9	3.4	SafeCracker
1024	10	6	SafeCracker
1024	11	6.14286	SafeCracker
1024	12	7.77778	SafeCracker
1024	13	7	SafeCracker
1024	14	6.5	SafeCracker
1024	15	4.875	SafeCracker
1024	16	4	SafeCracker
1024	17	2.07692	SafeCracker
1024	18	2.18182	SafeCracker
1024	19	4.3	SafeCracker
1024	20	4.27273	SafeCracker
1025	1	3.44444	SafeCracker
1025	2	4.11111	SafeCracker
1025	3	5.125	SafeCracker
1025	4	6.5	SafeCracker
1025	5	9	SafeCracker
1025	6	9	SafeCracker
1025	7	8	SafeCracker
1025	8	7.125	SafeCracker
1025	9	8.28571	SafeCracker
1025	10	9	SafeCracker
1025	11	7.14286	SafeCracker
1025	12	6.77778	SafeCracker
1025	13	7	SafeCracker
1025	14	7.625	SafeCracker
1025	15	10.3333	SafeCracker
1025	16	10.5	SafeCracker
1025	17	10.625	SafeCracker
1025	18	10.1667	SafeCracker
1025	19	10.7143	SafeCracker
1025	20	10.8333	SafeCracker
1026	1	2.3	SafeCracker
1026	2	4	SafeCracker
1026	3	4.42857	SafeCracker
1026	4	4.5	SafeCracker
1026	5	3.25	SafeCracker
1026	6	4.625	SafeCracker
1026	7	5.14286	SafeCracker
1026	8	4.57143	SafeCracker
1026	9	5.71429	SafeCracker
1026	10	3.77778	SafeCracker
1026	11	4.42857	SafeCracker
1026	12	6.16667	SafeCracker
1026	13	5.85714	SafeCracker
1026	14	5	SafeCracker
1026	15	5	SafeCracker
1026	16	5.85714	SafeCracker
1026	17	6	SafeCracker
1026	18	5	SafeCracker
1027	1	2.5	SafeCracker
1027	2	3.25	SafeCracker
1027	3	2	SafeCracker
1027	4	3	SafeCracker
1027	5	3.5	SafeCracker
1027	6	3.75	SafeCracker
1027	7	3.625	SafeCracker
1027	8	1.36364	SafeCracker
1027	9	2.88889	SafeCracker
1027	10	1.25	SafeCracker
1027	11	2.33333	SafeCracker
1027	12	2.77778	SafeCracker
1027	13	3.25	SafeCracker
1027	14	2.625	SafeCracker
1027	15	3.5	SafeCracker
1027	16	2.4	SafeCracker
1027	17	4.125	SafeCracker
1027	18	1.46154	SafeCracker
1027	19	2.25	SafeCracker
1027	20	2.90909	SafeCracker
1028	1	2.55556	SafeCracker
1028	2	3.9	SafeCracker
1028	3	3.75	SafeCracker
1028	4	5.57143	SafeCracker
1028	5	5.42857	SafeCracker
1028	6	5.125	SafeCracker
1028	7	4.5	SafeCracker
1028	8	3	SafeCracker
1028	9	3.55556	SafeCracker
1028	10	5	SafeCracker
1028	11	5	SafeCracker
1028	12	5.625	SafeCracker
1028	13	5.85714	SafeCracker
1028	14	6.28571	SafeCracker
1028	15	6.5	SafeCracker
1028	16	5.75	SafeCracker
1028	17	6.14286	SafeCracker
1028	18	6.71429	SafeCracker
1028	19	5.875	SafeCracker
1028	20	7	SafeCracker
1029	1	3	SafeCracker
1029	2	5.57143	SafeCracker
1029	3	6	SafeCracker
1029	4	6.125	SafeCracker
1029	5	7.71429	SafeCracker
1029	6	8.28571	SafeCracker
1029	7	9.28571	SafeCracker
1029	8	7.71429	SafeCracker
1029	9	8.14286	SafeCracker
1029	10	6.5	SafeCracker
1029	11	6.85714	SafeCracker
1029	12	5.66667	SafeCracker
1029	13	6.25	SafeCracker
1029	14	7.85714	SafeCracker
1029	15	8	SafeCracker
1029	16	8.28571	SafeCracker
1029	17	9.71429	SafeCracker
1029	18	9.57143	SafeCracker
1029	19	9.5	SafeCracker
1029	20	8.71429	SafeCracker
1030	1	1	SafeCracker
1030	2	3	SafeCracker
1030	3	3.375	SafeCracker
1030	4	6.85714	SafeCracker
1030	5	5	SafeCracker
1030	6	3.44444	SafeCracker
1030	7	3.875	SafeCracker
1030	8	4.11111	SafeCracker
1030	9	4.125	SafeCracker
1030	10	3.33333	SafeCracker
1030	11	4.14286	SafeCracker
1030	12	3.77778	SafeCracker
1030	13	4.75	SafeCracker
1030	14	4.875	SafeCracker
1030	15	5.625	SafeCracker
1030	16	4.2	SafeCracker
1030	17	2.25	SafeCracker
1030	18	3.3	SafeCracker
1030	19	2.5	SafeCracker
1031	1	1	SafeCracker
1031	2	1	SafeCracker
1031	3	1	SafeCracker
1031	4	1	SafeCracker
1031	5	1.03125	SafeCracker
1031	6	1.10526	SafeCracker
1031	7	1.58333	SafeCracker
1031	8	1.05263	SafeCracker
1031	9	1	SafeCracker
1031	10	1	SafeCracker
1031	11	1.03571	SafeCracker
1031	12	1	SafeCracker
1031	13	1.02941	SafeCracker
1031	14	1	SafeCracker
1031	15	1	SafeCracker
1031	16	1.03226	SafeCracker
1031	17	1	SafeCracker
1031	18	1	SafeCracker
1031	19	1	SafeCracker
1031	20	1.15789	SafeCracker
1032	1	3.18182	SafeCracker
1032	2	6.16667	SafeCracker
1032	3	8.83333	SafeCracker
1032	4	8.71429	SafeCracker
1032	5	8.14286	SafeCracker
1032	6	7.25	SafeCracker
1032	7	7	SafeCracker
1032	8	7.42857	SafeCracker
1032	9	8.57143	SafeCracker
1032	10	9.33333	SafeCracker
1032	11	12.8333	SafeCracker
1032	12	10.4286	SafeCracker
1032	13	9.28571	SafeCracker
1032	14	9.66667	SafeCracker
1032	15	12.3333	SafeCracker
1032	16	12.8333	SafeCracker
1032	17	13	SafeCracker
1032	18	12.6667	SafeCracker
1032	19	9.11111	SafeCracker
1032	20	10.2857	SafeCracker
1034	1	2.33333	SafeCracker
1034	2	6	SafeCracker
1034	3	7.16667	SafeCracker
1034	4	6	SafeCracker
1034	5	7.28571	SafeCracker
1034	6	7.42857	SafeCracker
1034	7	6.14286	SafeCracker
1034	8	6.83333	SafeCracker
1034	9	7.14286	SafeCracker
1034	10	7.33333	SafeCracker
1034	11	7.16667	SafeCracker
1034	12	7.66667	SafeCracker
1034	13	8.4	SafeCracker
1034	14	8.83333	SafeCracker
1034	15	8.5	SafeCracker
1034	16	9.16667	SafeCracker
1034	17	10	SafeCracker
1034	18	9.8	SafeCracker
1034	19	8.4	SafeCracker
1034	20	11	SafeCracker
1035	1	2.33333	SafeCracker
1035	2	2.36364	SafeCracker
1035	3	4.875	SafeCracker
1035	4	4.11111	SafeCracker
1035	5	3.8	SafeCracker
1035	6	5.77778	SafeCracker
1035	7	4.66667	SafeCracker
1035	8	5.375	SafeCracker
1035	9	7.14286	SafeCracker
1035	10	7.57143	SafeCracker
1035	11	6.11111	SafeCracker
1035	12	4.8	SafeCracker
1035	13	6.77778	SafeCracker
1035	14	6.375	SafeCracker
1035	15	3.78571	SafeCracker
1035	16	3.84615	SafeCracker
1035	17	2.92857	SafeCracker
1035	18	3.92308	SafeCracker
1035	19	4.16667	SafeCracker
1035	20	2.6875	SafeCracker
1036	1	1.91667	SafeCracker
1036	2	4.125	SafeCracker
1036	3	4.625	SafeCracker
1036	4	3.42857	SafeCracker
1036	5	3.25	SafeCracker
1036	6	2.6	SafeCracker
1036	7	2.11111	SafeCracker
1036	8	4.42857	SafeCracker
1036	9	4.71429	SafeCracker
1036	10	3.875	SafeCracker
1036	11	5.83333	SafeCracker
1036	12	5	SafeCracker
1036	13	4	SafeCracker
1036	14	4.375	SafeCracker
1036	15	4	SafeCracker
1036	16	5.71429	SafeCracker
1036	17	5.57143	SafeCracker
1036	18	4.5	SafeCracker
1036	19	4.11111	SafeCracker
1036	20	5.375	SafeCracker
1038	1	1.3	SafeCracker
1038	2	3.55556	SafeCracker
1038	3	3.71429	SafeCracker
1038	4	3.11111	SafeCracker
1038	5	2.77778	SafeCracker
1038	6	3.2	SafeCracker
1038	7	4.25	SafeCracker
1038	8	5	SafeCracker
1038	9	4.125	SafeCracker
1038	10	5	SafeCracker
1038	11	6.81818	SafeCracker
1038	12	6.57143	SafeCracker
1038	13	6	SafeCracker
1038	14	6.42857	SafeCracker
1038	15	7	SafeCracker
1038	16	8.5	SafeCracker
1038	17	6.42857	SafeCracker
1038	18	7.5	SafeCracker
1038	19	7.14286	SafeCracker
1038	20	7.85714	SafeCracker
1039	1	1.11111	SafeCracker
1039	2	2.44444	SafeCracker
1039	3	2.25	SafeCracker
1039	4	2.57143	SafeCracker
1039	5	2.22222	SafeCracker
1039	6	4.57143	SafeCracker
1039	7	4.14286	SafeCracker
1039	8	4.57143	SafeCracker
1039	9	3.5	SafeCracker
1039	10	2.875	SafeCracker
1039	11	4.71429	SafeCracker
1039	12	4.71429	SafeCracker
1039	13	4	SafeCracker
1039	14	5.5	SafeCracker
1039	15	4.625	SafeCracker
1039	16	5	SafeCracker
1039	17	3.625	SafeCracker
1039	18	3.25	SafeCracker
1039	19	7	SafeCracker
1039	20	6	SafeCracker
1040	1	2.66667	SafeCracker
1040	2	1.7	SafeCracker
1040	3	3.22222	SafeCracker
1040	4	4.125	SafeCracker
1040	5	3.2	SafeCracker
1040	6	4.375	SafeCracker
1040	7	5	SafeCracker
1040	8	3.4	SafeCracker
1040	9	5.42857	SafeCracker
1040	10	5	SafeCracker
1040	11	4.85714	SafeCracker
1040	12	6.125	SafeCracker
1040	13	6.71429	SafeCracker
1040	14	5.25	SafeCracker
1040	15	5.5	SafeCracker
1040	16	4.375	SafeCracker
1040	17	5.71429	SafeCracker
1040	18	7.14286	SafeCracker
1040	19	7.16667	SafeCracker
1040	20	6.71429	SafeCracker
1041	1	1.77778	SafeCracker
1041	2	2	SafeCracker
1041	3	3.125	SafeCracker
1041	4	3.71429	SafeCracker
1041	5	3.125	SafeCracker
1041	6	3.375	SafeCracker
1041	7	6.42857	SafeCracker
1041	8	5.14286	SafeCracker
1041	9	5.57143	SafeCracker
1041	10	5.57143	SafeCracker
1041	11	5.85714	SafeCracker
1041	12	4.125	SafeCracker
1041	13	3.11111	SafeCracker
1041	14	3.55556	SafeCracker
1041	15	5.25	SafeCracker
1041	16	6.28571	SafeCracker
1041	17	6.42857	SafeCracker
1041	18	6.57143	SafeCracker
1041	19	6.28571	SafeCracker
1041	20	6.375	SafeCracker
1042	1	1.77778	SafeCracker
1042	2	2.125	SafeCracker
1042	3	4.625	SafeCracker
1042	4	4.57143	SafeCracker
1042	5	4	SafeCracker
1042	6	5.5	SafeCracker
1042	7	6.28571	SafeCracker
1042	8	7	SafeCracker
1042	9	6.14286	SafeCracker
1042	10	6.42857	SafeCracker
1042	11	6.14286	SafeCracker
1042	12	6.14286	SafeCracker
1042	13	4.625	SafeCracker
1042	14	4.55556	SafeCracker
1042	15	5.85714	SafeCracker
1042	16	8.5	SafeCracker
1042	17	7.57143	SafeCracker
1042	18	5.875	SafeCracker
1042	19	5.57143	SafeCracker
1042	20	8	SafeCracker
1043	1	2.33333	SafeCracker
1043	2	2.88889	SafeCracker
1043	3	3.25	SafeCracker
1043	4	3.625	SafeCracker
1043	5	3.875	SafeCracker
1043	6	4	SafeCracker
1043	7	3.5	SafeCracker
1043	8	3	SafeCracker
1043	9	3	SafeCracker
1043	10	3.625	SafeCracker
1043	11	4	SafeCracker
1043	12	4.71429	SafeCracker
1043	13	8.66667	SafeCracker
1043	14	4	SafeCracker
1043	15	4.71429	SafeCracker
1043	16	5	SafeCracker
1043	17	5.42857	SafeCracker
1043	18	5.625	SafeCracker
1043	19	5.14286	SafeCracker
1043	20	7	SafeCracker
1044	1	2.66667	SafeCracker
1044	2	3.22222	SafeCracker
1044	3	2.625	SafeCracker
1044	4	3.2	SafeCracker
1044	5	5	SafeCracker
1044	6	4.875	SafeCracker
1044	7	4.85714	SafeCracker
1044	8	4.85714	SafeCracker
1044	9	4.5	SafeCracker
1044	10	2.7	SafeCracker
1044	11	3.625	SafeCracker
1044	12	5	SafeCracker
1044	13	4.33333	SafeCracker
1044	14	3	SafeCracker
1044	15	4.75	SafeCracker
1044	16	2.88889	SafeCracker
1044	17	4.22222	SafeCracker
1044	18	2.5	SafeCracker
1044	19	2.3	SafeCracker
1044	20	3.55556	SafeCracker
1045	1	1.58333	SafeCracker
1045	2	1.84615	SafeCracker
1045	3	3.5	SafeCracker
1045	4	2.8	SafeCracker
1045	5	3.1	SafeCracker
1045	6	2.31579	SafeCracker
1045	7	1.86667	SafeCracker
1045	8	1.4	SafeCracker
1045	9	2	SafeCracker
1045	10	3.33333	SafeCracker
1045	11	2	SafeCracker
1045	12	4.375	SafeCracker
1045	13	6.42857	SafeCracker
1045	14	4.9	SafeCracker
1045	15	1.5	SafeCracker
1045	16	2	SafeCracker
1045	17	1	SafeCracker
1045	18	2.16667	SafeCracker
1045	19	1.22222	SafeCracker
1045	20	2.77778	SafeCracker
1046	1	1.34615	SafeCracker
1046	2	2.41667	SafeCracker
1046	3	2.5	SafeCracker
1046	4	3	SafeCracker
1046	5	3	SafeCracker
1046	6	5	SafeCracker
1046	7	4.22222	SafeCracker
1046	8	4.33333	SafeCracker
1046	9	5.125	SafeCracker
1046	10	5.85714	SafeCracker
1046	11	6.25	SafeCracker
1046	12	4.875	SafeCracker
1046	13	4.875	SafeCracker
1046	14	5.125	SafeCracker
1046	15	3.46667	SafeCracker
1046	16	2.83333	SafeCracker
1046	17	5	SafeCracker
1046	18	6.25	SafeCracker
1046	19	6.5	SafeCracker
1046	20	7.28571	SafeCracker
1047	1	3	SafeCracker
1047	2	3.4	SafeCracker
1047	3	6.125	SafeCracker
1047	4	8.28571	SafeCracker
1047	5	8.57143	SafeCracker
1047	6	8.42857	SafeCracker
1047	7	6.14286	SafeCracker
1047	8	6.28571	SafeCracker
1047	9	6.85714	SafeCracker
1047	10	8.66667	SafeCracker
1047	11	8.33333	SafeCracker
1047	12	6	SafeCracker
1047	13	8	SafeCracker
1047	14	7.28571	SafeCracker
1047	15	6	SafeCracker
1047	16	5.75	SafeCracker
1047	17	6.125	SafeCracker
1047	18	7.71429	SafeCracker
1047	19	7	SafeCracker
1047	20	7.28571	SafeCracker
1048	1	1.6	SafeCracker
1048	2	1.64286	SafeCracker
1048	3	1.3	SafeCracker
1048	4	1.8	SafeCracker
1048	5	1.7	SafeCracker
1048	6	1	SafeCracker
1048	7	1.77778	SafeCracker
1048	8	1.875	SafeCracker
1048	9	3.57143	SafeCracker
1048	10	2.18182	SafeCracker
1048	11	1.88889	SafeCracker
1048	12	2.625	SafeCracker
1048	13	1.66667	SafeCracker
1048	14	1.45455	SafeCracker
1048	15	1.33333	SafeCracker
1048	16	1.75	SafeCracker
1048	17	1.8	SafeCracker
1048	18	1.33333	SafeCracker
1048	19	2.75	SafeCracker
1048	20	4	SafeCracker
1002	15	NaN	SafeCracker
1004	20	NaN	SafeCracker
1015	8	NaN	SafeCracker
1000	1	1.8	Irrigator
1000	2	2.83333	Irrigator
1000	3	2.72727	Irrigator
1000	4	3	Irrigator
1000	5	3.63636	Irrigator
1000	6	4.25	Irrigator
1000	7	4	Irrigator
1000	8	3.77778	Irrigator
1000	9	5.42857	Irrigator
1000	10	6.16667	Irrigator
1000	11	7.6	Irrigator
1000	12	7.8	Irrigator
1000	13	7.6	Irrigator
1000	14	8.16667	Irrigator
1000	15	8.2	Irrigator
1000	16	9.2	Irrigator
1000	17	10.5	Irrigator
1000	18	10.8333	Irrigator
1000	19	11.1429	Irrigator
1000	20	11.5	Irrigator
1001	1	1.61538	Irrigator
1001	2	2.07692	Irrigator
1001	3	3.28571	Irrigator
1001	4	3.1	Irrigator
1001	5	3.44444	Irrigator
1001	6	4.14286	Irrigator
1001	7	3.44444	Irrigator
1001	8	5.5	Irrigator
1001	9	5.83333	Irrigator
1001	10	6.5	Irrigator
1001	11	8	Irrigator
1001	12	7.4	Irrigator
1001	13	7.6	Irrigator
1001	14	9	Irrigator
1001	15	11.5	Irrigator
1001	16	12	Irrigator
1001	17	12	Irrigator
1001	18	11.5	Irrigator
1001	19	11	Irrigator
1001	20	11.5	Irrigator
1002	1	2.25	Irrigator
1002	2	4	Irrigator
1002	3	3.85714	Irrigator
1002	4	4.5	Irrigator
1002	5	5.28571	Irrigator
1002	6	6.16667	Irrigator
1002	7	6.83333	Irrigator
1002	8	7.4	Irrigator
1002	9	7.2	Irrigator
1002	10	7.8	Irrigator
1002	11	7.5	Irrigator
1002	12	8.5	Irrigator
1002	13	10	Irrigator
1002	14	11.5	Irrigator
1002	15	11	Irrigator
1002	16	11	Irrigator
1002	17	11.5	Irrigator
1002	18	11.5	Irrigator
1002	19	11.4	Irrigator
1002	20	11.5	Irrigator
1003	1	1.47059	Irrigator
1003	2	1.41176	Irrigator
1003	3	1.78571	Irrigator
1003	4	2.9	Irrigator
1003	5	3	Irrigator
1003	6	2.83333	Irrigator
1003	7	6.16667	Irrigator
1003	8	5.5	Irrigator
1003	9	3.3	Irrigator
1003	10	4.25	Irrigator
1003	11	2.66667	Irrigator
1003	12	4	Irrigator
1003	13	6.83333	Irrigator
1003	14	7.8	Irrigator
1003	15	7.2	Irrigator
1003	16	6.83333	Irrigator
1003	17	8.6	Irrigator
1003	18	7.16667	Irrigator
1003	19	7.6	Irrigator
1003	20	7.83333	Irrigator
1004	1	3.1	Irrigator
1004	2	5.83333	Irrigator
1004	3	7	Irrigator
1004	4	7.6	Irrigator
1004	5	9	Irrigator
1004	6	10.5	Irrigator
1004	7	10.5	Irrigator
1004	8	11.5	Irrigator
1004	9	11.5	Irrigator
1004	10	11.5	Irrigator
1004	11	13.5	Irrigator
1004	12	14.3333	Irrigator
1004	13	13.5	Irrigator
1004	14	14.5	Irrigator
1004	15	16	Irrigator
1004	16	17.5	Irrigator
1004	17	19	Irrigator
1004	18	16	Irrigator
1004	19	16	Irrigator
1004	20	17.5	Irrigator
1005	1	1.53846	Irrigator
1005	2	2.5	Irrigator
1005	3	3.44444	Irrigator
1005	4	4	Irrigator
1005	5	4	Irrigator
1005	6	3.5	Irrigator
1005	7	4.25	Irrigator
1005	8	6	Irrigator
1005	9	6.2	Irrigator
1005	10	5.28571	Irrigator
1005	11	7	Irrigator
1005	12	6.8	Irrigator
1005	13	7.5	Irrigator
1005	14	7.4	Irrigator
1005	15	6.83333	Irrigator
1005	16	7.16667	Irrigator
1005	17	6.5	Irrigator
1005	18	7	Irrigator
1005	19	7.2	Irrigator
1005	20	7.8	Irrigator
1006	1	3.09091	Irrigator
1006	2	4.75	Irrigator
1006	3	5.5	Irrigator
1006	4	5.25	Irrigator
1006	5	7.4	Irrigator
1006	6	7.2	Irrigator
1006	7	7	Irrigator
1006	8	9	Irrigator
1006	9	8	Irrigator
1006	10	9	Irrigator
1006	11	12	Irrigator
1006	12	14	Irrigator
1006	13	16.3333	Irrigator
1006	14	15.5	Irrigator
1006	15	17	Irrigator
1006	16	19.3333	Irrigator
1006	17	18	Irrigator
1006	18	16.4	Irrigator
1006	19	18.6667	Irrigator
1006	20	17	Irrigator
1008	1	2.5	Irrigator
1008	2	2.66667	Irrigator
1008	3	4.33333	Irrigator
1008	4	5	Irrigator
1008	5	5.5	Irrigator
1008	6	7	Irrigator
1008	7	8.2	Irrigator
1008	8	8	Irrigator
1008	9	8.6	Irrigator
1008	10	10	Irrigator
1008	11	11	Irrigator
1008	12	12.5	Irrigator
1008	13	13	Irrigator
1008	14	13.5	Irrigator
1008	15	14	Irrigator
1008	16	14.6	Irrigator
1008	17	15.5	Irrigator
1008	18	17	Irrigator
1008	19	18	Irrigator
1008	20	18	Irrigator
1009	1	2	Irrigator
1009	2	2.30769	Irrigator
1009	3	2.5	Irrigator
1009	4	2.66667	Irrigator
1009	5	3.1	Irrigator
1009	6	3.88889	Irrigator
1009	7	4.75	Irrigator
1009	8	6.5	Irrigator
1009	9	5.85714	Irrigator
1009	10	6.5	Irrigator
1009	11	6.5	Irrigator
1009	12	7.16667	Irrigator
1009	13	7.5	Irrigator
1009	14	7	Irrigator
1009	15	8.5	Irrigator
1009	16	10	Irrigator
1009	17	7.6	Irrigator
1009	18	8.2	Irrigator
1009	19	9.6	Irrigator
1009	20	10.2	Irrigator
1010	1	1.8	Irrigator
1010	2	2.72727	Irrigator
1010	3	3.66667	Irrigator
1010	4	4.25	Irrigator
1010	5	7	Irrigator
1010	6	6.5	Irrigator
1010	7	6.83333	Irrigator
1010	8	8	Irrigator
1010	9	7.4	Irrigator
1010	10	8.5	Irrigator
1010	11	10.8	Irrigator
1010	12	11	Irrigator
1010	13	14.5	Irrigator
1010	14	14	Irrigator
1010	15	11.5	Irrigator
1010	16	9.4	Irrigator
1010	17	10.8	Irrigator
1010	18	11.5	Irrigator
1010	19	10.6	Irrigator
1010	20	10.8	Irrigator
1011	1	1.8	Irrigator
1011	2	2.15385	Irrigator
1011	3	4.25	Irrigator
1011	4	5.5	Irrigator
1011	5	5.14286	Irrigator
[truncated: 3,383 more rows]

## Sheet: TrainingData_ChangeDetection
Subject	Session	Task	SetSize	AverageDuration
1100	1	cars	setsize3	94.0625
1100	2	cars	setsize3	70.684
1100	3	cars	setsize3	34.6555
1100	4	cars	setsize3	47.5925
1100	5	cars	setsize3	39.8743
1100	6	cars	setsize3	34.4562
1100	7	cars	setsize3	31.0495
1100	8	cars	setsize3	27.76
1100	9	cars	setsize3	24.9676
1100	10	cars	setsize3	6.3538
1100	11	cars	setsize3	9.68405
1100	12	cars	setsize3	10.7196
1100	13	cars	setsize3	9.71365
1100	14	cars	setsize3	7.51407
1100	15	cars	setsize3	3.3008
1100	16	cars	setsize3	2.31079
1100	17	cars	setsize3	7.40715
1100	18	cars	setsize3	2.8267
1100	19	cars	setsize3	5.97268
1100	20	cars	setsize3	2.69959
1101	1	cars	setsize3	89.9668
1101	2	cars	setsize3	47.5687
1101	3	cars	setsize3	17.6694
1101	4	cars	setsize3	15.5585
1101	5	cars	setsize3	23.9084
1101	6	cars	setsize3	22.6915
1101	7	cars	setsize3	24.5367
1101	8	cars	setsize3	28.2401
1101	9	cars	setsize3	37.5561
1101	10	cars	setsize3	20.3145
1101	11	cars	setsize3	19.1796
1101	12	cars	setsize3	14.5644
1101	13	cars	setsize3	21.3473
1101	14	cars	setsize3	12.8547
1101	15	cars	setsize3	20.5801
1101	16	cars	setsize3	13.5997
1101	17	cars	setsize3	21.2066
1101	18	cars	setsize3	31.0154
1101	19	cars	setsize3	23.6395
1101	20	cars	setsize3	18.0272
1102	1	cars	setsize3	20.6549
1102	3	cars	setsize3	11.9861
1102	4	cars	setsize3	11.0552
1102	5	cars	setsize3	11.0498
1102	6	cars	setsize3	13.9742
1102	8	cars	setsize3	15.6328
1102	9	cars	setsize3	13.8964
1102	10	cars	setsize3	18.1662
1102	12	cars	setsize3	13.0881
1102	13	cars	setsize3	9.7313
1102	14	cars	setsize3	10.224
1102	15	cars	setsize3	8.71594
1102	16	cars	setsize3	9.09233
1102	17	cars	setsize3	6.87336
1102	18	cars	setsize3	9.54814
1102	19	cars	setsize3	15.3375
1102	20	cars	setsize3	12.4373
1103	1	cars	setsize3	19.2035
1103	2	cars	setsize3	14.4878
1103	4	cars	setsize3	6.88423
1103	5	cars	setsize3	59.146
1103	6	cars	setsize3	60.109
1103	7	cars	setsize3	54.5177
1103	8	cars	setsize3	56.5486
1103	9	cars	setsize3	40.0835
1103	10	cars	setsize3	36.4026
1103	11	cars	setsize3	21.7583
1103	12	cars	setsize3	9.3723
1103	13	cars	setsize3	6.79287
1103	14	cars	setsize3	5.21453
1103	15	cars	setsize3	4.87279
1103	16	cars	setsize3	2.57476
1103	17	cars	setsize3	4.62093
1103	18	cars	setsize3	3.44039
1103	19	cars	setsize3	4.24332
1103	20	cars	setsize3	3.96504
1104	1	cars	setsize3	60.2899
1104	2	cars	setsize3	63.2166
1104	3	cars	setsize3	40.6265
1104	4	cars	setsize3	41.7173
1104	5	cars	setsize3	48.9418
1104	6	cars	setsize3	52.1817
1104	7	cars	setsize3	33.3637
1104	8	cars	setsize3	35.4282
1104	9	cars	setsize3	40.6364
1104	10	cars	setsize3	48.5364
1104	11	cars	setsize3	35.112
1104	12	cars	setsize3	27.8511
1104	13	cars	setsize3	33.9957
1104	14	cars	setsize3	30.9067
1104	15	cars	setsize3	31.0764
1104	16	cars	setsize3	29.1127
1104	17	cars	setsize3	26.6503
1104	18	cars	setsize3	14.4799
1104	19	cars	setsize3	21.4575
1104	20	cars	setsize3	22.7685
1105	1	cars	setsize3	33.4606
1105	2	cars	setsize3	37.9912
1105	3	cars	setsize3	51.3012
1105	4	cars	setsize3	56.0338
1105	5	cars	setsize3	19.0372
1105	6	cars	setsize3	11.2577
1105	7	cars	setsize3	7.89073
1105	8	cars	setsize3	7.685
1105	9	cars	setsize3	7.39482
1105	10	cars	setsize3	6.48419
1105	11	cars	setsize3	5.21917
1105	12	cars	setsize3	4.09265
1105	13	cars	setsize3	5.00978
1105	14	cars	setsize3	2.90172
1105	15	cars	setsize3	4.11437
1105	16	cars	setsize3	3.42525
1105	17	cars	setsize3	7.60964
1105	18	cars	setsize3	9.63977
1105	19	cars	setsize3	10.2991
1105	20	cars	setsize3	13.0798
1106	1	cars	setsize3	22.925
1106	2	cars	setsize3	13.6906
1106	3	cars	setsize3	9.96951
1106	4	cars	setsize3	4.77114
1106	6	cars	setsize3	48.3973
1106	7	cars	setsize3	23.1979
1106	8	cars	setsize3	25.9744
1106	9	cars	setsize3	16.552
1106	10	cars	setsize3	12.5555
1106	11	cars	setsize3	15.2046
1106	12	cars	setsize3	16.4745
1106	13	cars	setsize3	8.87614
1106	14	cars	setsize3	4.00499
1106	15	cars	setsize3	6.61697
1106	16	cars	setsize3	5.81803
1106	17	cars	setsize3	7.0502
1106	18	cars	setsize3	4.13331
1106	19	cars	setsize3	3.92647
1106	20	cars	setsize3	3.63463
1108	1	cars	setsize3	42.2887
1108	2	cars	setsize3	28.6848
1108	3	cars	setsize3	19.2896
1108	4	cars	setsize3	21.3145
1108	5	cars	setsize3	21.3454
1108	6	cars	setsize3	6.71474
1108	7	cars	setsize3	5.05458
1108	8	cars	setsize3	5.48883
1108	9	cars	setsize3	8.86823
1108	10	cars	setsize3	5.62544
1108	11	cars	setsize3	5.86671
1108	12	cars	setsize3	4.96353
1108	13	cars	setsize3	7.14365
1108	14	cars	setsize3	5.27311
1108	15	cars	setsize3	4.79676
1108	16	cars	setsize3	4.24787
1108	17	cars	setsize3	4.27737
1108	18	cars	setsize3	4.51127
1108	19	cars	setsize3	3.90118
1108	20	cars	setsize3	6.17459
1109	1	cars	setsize3	86.0933
1109	2	cars	setsize3	106.444
1109	3	cars	setsize3	60.5179
1109	4	cars	setsize3	38.7036
1109	5	cars	setsize3	30.3519
1109	6	cars	setsize3	37.1299
1109	7	cars	setsize3	37.7716
1109	9	cars	setsize3	30.9422
1109	10	cars	setsize3	26.1047
1109	11	cars	setsize3	33.7017
1109	12	cars	setsize3	43.2765
1109	13	cars	setsize3	33.6309
1109	14	cars	setsize3	26.1859
1109	15	cars	setsize3	42.1818
1109	16	cars	setsize3	6.14442
1109	17	cars	setsize3	6.78751
1109	18	cars	setsize3	9.99983
1109	19	cars	setsize3	9.63687
1109	20	cars	setsize3	8.91241
1111	1	cars	setsize3	93.3998
1111	2	cars	setsize3	52.8235
1111	3	cars	setsize3	27.6896
1111	4	cars	setsize3	21.3697
1111	5	cars	setsize3	15.0369
1111	6	cars	setsize3	9.3914
1111	7	cars	setsize3	8.45691
1111	8	cars	setsize3	4.38087
1111	9	cars	setsize3	2.47929
1111	10	cars	setsize3	4.56649
1111	11	cars	setsize3	4.42411
1111	12	cars	setsize3	3.93777
1111	13	cars	setsize3	3.17888
1111	14	cars	setsize3	3.75765
1111	15	cars	setsize3	4.6263
1111	16	cars	setsize3	4.2503
1111	17	cars	setsize3	4.80902
1111	18	cars	setsize3	4.29922
1111	19	cars	setsize3	2.30744
1111	20	cars	setsize3	3.82151
1112	1	cars	setsize3	42.1449
1112	2	cars	setsize3	43.9518
1112	3	cars	setsize3	46.8711
1112	4	cars	setsize3	30.5472
1112	5	cars	setsize3	24.2321
1112	6	cars	setsize3	25.3553
1112	7	cars	setsize3	13.2995
1112	8	cars	setsize3	16.8022
1112	9	cars	setsize3	19.1008
1112	10	cars	setsize3	13.172
1112	11	cars	setsize3	11.5106
1112	12	cars	setsize3	9.55136
1112	13	cars	setsize3	7.65346
1112	14	cars	setsize3	7.16854
1112	15	cars	setsize3	6.80876
1112	16	cars	setsize3	4.38659
1112	17	cars	setsize3	5.09766
1112	18	cars	setsize3	5.28718
1112	19	cars	setsize3	5.99414
1112	20	cars	setsize3	10.4907
1113	1	cars	setsize3	32.5293
1113	2	cars	setsize3	12.1328
1113	3	cars	setsize3	7.3994
1113	4	cars	setsize3	4.30042
1113	5	cars	setsize3	4.41148
1113	6	cars	setsize3	4.89655
1113	7	cars	setsize3	3.02511
1113	8	cars	setsize3	2.26378
1113	9	cars	setsize3	7.22811
1113	10	cars	setsize3	5.44167
1113	11	cars	setsize3	5.36128
1113	12	cars	setsize3	2.58505
1113	13	cars	setsize3	5.14547
1113	14	cars	setsize3	2.74218
1113	15	cars	setsize3	3.85815
1113	16	cars	setsize3	2.43126
1113	17	cars	setsize3	2.26257
1113	18	cars	setsize3	3.89583
1113	19	cars	setsize3	5.15435
1113	20	cars	setsize3	5.97529
1114	1	cars	setsize3	58.8089
1114	2	cars	setsize3	26.7979
1114	3	cars	setsize3	18.4175
1114	4	cars	setsize3	7.00559
1114	5	cars	setsize3	6.44698
1114	6	cars	setsize3	5.3968
1114	7	cars	setsize3	3.41777
1114	8	cars	setsize3	4.06764
1114	9	cars	setsize3	3.39038
1114	10	cars	setsize3	3.91344
1114	11	cars	setsize3	2.94848
1114	12	cars	setsize3	3.6852
1114	13	cars	setsize3	2.32662
1114	14	cars	setsize3	3.76703
1114	15	cars	setsize3	3.03728
1114	16	cars	setsize3	3.86444
1114	17	cars	setsize3	2.83487
1114	18	cars	setsize3	3.75662
1114	19	cars	setsize3	3.51224
1114	20	cars	setsize3	3.80429
1115	1	cars	setsize3	125.117
1115	2	cars	setsize3	92.9774
1115	3	cars	setsize3	97.5644
1115	4	cars	setsize3	94.7913
1115	5	cars	setsize3	104.443
1115	6	cars	setsize3	24.01
1115	7	cars	setsize3	19.4085
1115	8	cars	setsize3	17.0727
1115	9	cars	setsize3	16.8279
1115	10	cars	setsize3	14.0495
1115	11	cars	setsize3	7.75361
1115	12	cars	setsize3	5.88509
1115	13	cars	setsize3	8.31342
1115	14	cars	setsize3	11.7433
1115	15	cars	setsize3	9.49417
1115	16	cars	setsize3	8.01134
1115	17	cars	setsize3	6.97068
1115	18	cars	setsize3	6.51684
1115	19	cars	setsize3	6.62371
1115	20	cars	setsize3	10.4805
1116	1	cars	setsize3	82.155
1116	2	cars	setsize3	48.5105
1116	3	cars	setsize3	24.059
1116	4	cars	setsize3	19.6138
1116	5	cars	setsize3	9.63775
1116	6	cars	setsize3	10.6718
1116	7	cars	setsize3	13.3945
1116	8	cars	setsize3	11.7751
1116	9	cars	setsize3	7.53942
1116	10	cars	setsize3	5.41862
1116	11	cars	setsize3	7.39855
1116	12	cars	setsize3	4.85503
1116	13	cars	setsize3	5.05198
1116	14	cars	setsize3	4.3129
1116	15	cars	setsize3	5.05917
1116	16	cars	setsize3	65.8744
1116	17	cars	setsize3	67.4887
1116	18	cars	setsize3	54.0264
1116	19	cars	setsize3	30.6279
1116	20	cars	setsize3	18.7671
1117	1	cars	setsize3	68.6645
1117	2	cars	setsize3	50.5628
1117	3	cars	setsize3	34.4933
1117	4	cars	setsize3	21.4157
1117	5	cars	setsize3	13.3653
1117	6	cars	setsize3	13.8958
1117	7	cars	setsize3	13.8799
1117	8	cars	setsize3	9.94563
1117	9	cars	setsize3	6.69642
1117	10	cars	setsize3	7.79744
1117	11	cars	setsize3	6.45943
1117	12	cars	setsize3	4.66875
1117	13	cars	setsize3	5.5035
1117	14	cars	setsize3	3.96238
1117	15	cars	setsize3	4.02081
1117	16	cars	setsize3	3.83503
1117	17	cars	setsize3	3.74662
1117	18	cars	setsize3	4.62719
1117	19	cars	setsize3	2.99644
1117	20	cars	setsize3	7.13058
1118	1	cars	setsize3	54.6541
1118	2	cars	setsize3	38.0367
1118	3	cars	setsize3	26.0816
1118	4	cars	setsize3	18.1153
1118	5	cars	setsize3	14.2513
1118	6	cars	setsize3	14.8365
1118	7	cars	setsize3	12.9571
1118	8	cars	setsize3	11.0003
1118	9	cars	setsize3	11.8437
1118	10	cars	setsize3	12.6351
1118	11	cars	setsize3	10.703
1118	12	cars	setsize3	10.1284
1118	13	cars	setsize3	2.78799
1118	14	cars	setsize3	4.94185
1118	15	cars	setsize3	3.95012
1118	16	cars	setsize3	4.65473
1118	17	cars	setsize3	5.01055
1118	18	cars	setsize3	4.84933
1118	19	cars	setsize3	8.39152
1118	20	cars	setsize3	13.7456
1119	1	cars	setsize3	61.3008
1119	2	cars	setsize3	41.0301
1119	3	cars	setsize3	22.7482
1119	4	cars	setsize3	14.1411
1119	5	cars	setsize3	16.4871
1119	6	cars	setsize3	13.7623
1119	7	cars	setsize3	13.0693
1119	8	cars	setsize3	5.95938
1119	9	cars	setsize3	5.00486
1119	10	cars	setsize3	3.89769
1119	11	cars	setsize3	4.02354
1119	12	cars	setsize3	4.13365
1119	13	cars	setsize3	6.11027
1119	14	cars	setsize3	6.13774
1119	15	cars	setsize3	7.4944
1119	16	cars	setsize3	7.41624
1119	17	cars	setsize3	9.01215
1119	18	cars	setsize3	8.20184
1119	19	cars	setsize3	7.83842
1119	20	cars	setsize3	8.86055
1120	1	cars	setsize3	116.366
1120	2	cars	setsize3	72.1908
1120	3	cars	setsize3	116.366
1120	4	cars	setsize3	65.2124
1120	5	cars	setsize3	58.3641
1120	6	cars	setsize3	42.9539
1120	7	cars	setsize3	47.09
1120	8	cars	setsize3	37.1009
1120	9	cars	setsize3	38.4872
1120	10	cars	setsize3	34.2735
1120	11	cars	setsize3	26.4686
1120	12	cars	setsize3	30.056
1120	13	cars	setsize3	33.507
1120	14	cars	setsize3	25.3994
1120	15	cars	setsize3	35.878
1120	16	cars	setsize3	27.4691
1120	17	cars	setsize3	31.0136
1120	18	cars	setsize3	11.9511
1120	19	cars	setsize3	12.4529
1120	20	cars	setsize3	11.8275
1123	1	cars	setsize3	68.8994
1123	2	cars	setsize3	15.6454
1123	3	cars	setsize3	4.56599
1123	4	cars	setsize3	7.03677
1123	5	cars	setsize3	10.3633
1123	6	cars	setsize3	10.0538
1123	7	cars	setsize3	9.90972
1123	8	cars	setsize3	4.72585
1123	9	cars	setsize3	5.43415
1123	10	cars	setsize3	4.50226
1123	11	cars	setsize3	4.46542
1123	12	cars	setsize3	3.70559
1123	13	cars	setsize3	6.25101
1123	14	cars	setsize3	3.93152
1123	15	cars	setsize3	4.59104
1123	16	cars	setsize3	2.42904
1123	17	cars	setsize3	4.69728
1123	18	cars	setsize3	3.24389
1123	19	cars	setsize3	3.81952
1123	20	cars	setsize3	3.92769
1124	1	cars	setsize3	65.3918
1124	2	cars	setsize3	47.299
1124	3	cars	setsize3	31.4761
1124	4	cars	setsize3	23.978
1124	5	cars	setsize3	13.1923
1124	6	cars	setsize3	12.4324
1124	7	cars	setsize3	16.4371
1124	8	cars	setsize3	13.2123
1124	9	cars	setsize3	16.4861
1124	10	cars	setsize3	17.2808
1124	11	cars	setsize3	11.3625
1124	12	cars	setsize3	9.7152
1124	13	cars	setsize3	10.4921
1124	14	cars	setsize3	11.6976
1124	15	cars	setsize3	12.0818
1124	16	cars	setsize3	10.1601
1124	17	cars	setsize3	8.70256
1124	19	cars	setsize3	5.97027
1124	20	cars	setsize3	6.42675
1126	1	cars	setsize3	64.7168
1126	2	cars	setsize3	54.4792
1126	3	cars	setsize3	37.217
1126	4	cars	setsize3	19.944
1126	5	cars	setsize3	15.0062
1126	6	cars	setsize3	16.3285
1126	7	cars	setsize3	13.6715
1126	8	cars	setsize3	13.2767
1126	9	cars	setsize3	9.41275
1126	10	cars	setsize3	6.97037
1126	11	cars	setsize3	5.32413
1126	12	cars	setsize3	3.92205
1126	13	cars	setsize3	3.27602
1126	14	cars	setsize3	3.86765
1126	15	cars	setsize3	2.81858
1126	16	cars	setsize3	3.90671
1126	17	cars	setsize3	4.08238
1126	18	cars	setsize3	4.03308
1126	19	cars	setsize3	4.16844
1126	20	cars	setsize3	5.7623
1127	1	cars	setsize3	111.715
1127	2	cars	setsize3	61.5785
1127	3	cars	setsize3	45.0117
1127	4	cars	setsize3	47.1833
1127	5	cars	setsize3	39.8386
1127	6	cars	setsize3	35.003
1127	7	cars	setsize3	24.9715
1127	8	cars	setsize3	23.9724
1127	9	cars	setsize3	38.3497
1127	10	cars	setsize3	37.6241
1127	11	cars	setsize3	30.8271
1127	12	cars	setsize3	24.0251
1127	13	cars	setsize3	32.3595
1127	14	cars	setsize3	30.252
1127	15	cars	setsize3	25.9913
1127	16	cars	setsize3	17.5714
1127	17	cars	setsize3	24.3412
1127	18	cars	setsize3	21.5544
1127	19	cars	setsize3	22.2482
1127	20	cars	setsize3	21.0111
1129	1	cars	setsize3	26.3433
1129	2	cars	setsize3	15.4908
1129	3	cars	setsize3	15.4667
1129	4	cars	setsize3	11.0227
1129	5	cars	setsize3	13.807
1129	6	cars	setsize3	17.055
1129	7	cars	setsize3	16.6984
1129	8	cars	setsize3	22.8533
1129	9	cars	setsize3	27.8617
1129	10	cars	setsize3	3.24175
1129	11	cars	setsize3	6.07406
1129	12	cars	setsize3	8.29687
1129	13	cars	setsize3	12.6874
1129	14	cars	setsize3	10.6331
1129	15	cars	setsize3	11.1856
1129	16	cars	setsize3	8.10748
1129	17	cars	setsize3	11.5914
1129	18	cars	setsize3	14.458
1129	19	cars	setsize3	17.199
1129	20	cars	setsize3	19.8413
1130	1	cars	setsize3	79.4228
1130	2	cars	setsize3	68.1326
1130	3	cars	setsize3	49.5403
1130	4	cars	setsize3	58.3897
1130	5	cars	setsize3	25.9711
1130	6	cars	setsize3	19.2183
1130	7	cars	setsize3	14.8377
1130	8	cars	setsize3	10.5879
1130	9	cars	setsize3	11.5119
1130	10	cars	setsize3	8.13612
1130	11	cars	setsize3	10.8996
1130	12	cars	setsize3	10.1187
1130	13	cars	setsize3	7.56663
1130	14	cars	setsize3	3.06626
1130	15	cars	setsize3	5.34235
1130	16	cars	setsize3	4.76157
1130	17	cars	setsize3	6.25117
1130	18	cars	setsize3	4.60317
1130	19	cars	setsize3	4.16298
1130	20	cars	setsize3	6.05316
1131	1	cars	setsize3	76.5873
1131	2	cars	setsize3	79.9152
1131	3	cars	setsize3	59.497
1131	4	cars	setsize3	98.4847
1131	5	cars	setsize3	105.192
1131	6	cars	setsize3	78.8153
1131	7	cars	setsize3	99.8998
1131	8	cars	setsize3	72.3874
1131	9	cars	setsize3	60.4577
1131	10	cars	setsize3	26.09
1131	11	cars	setsize3	91.0832
1131	12	cars	setsize3	123.512
1131	13	cars	setsize3	217.377
1131	14	cars	setsize3	422.871
1131	15	cars	setsize3	165.855
1131	16	cars	setsize3	167.969
1131	17	cars	setsize3	136.195
1131	18	cars	setsize3	149.578
1131	19	cars	setsize3	162.505
1131	20	cars	setsize3	148.813
1132	1	cars	setsize3	54.7736
1132	2	cars	setsize3	44.7484
1132	3	cars	setsize3	28.2838
1132	4	cars	setsize3	40.5157
1132	5	cars	setsize3	28.2697
1132	6	cars	setsize3	35.4501
1132	7	cars	setsize3	28.6654
1132	8	cars	setsize3	22.177
1132	9	cars	setsize3	23.0651
1132	10	cars	setsize3	24.5806
1132	11	cars	setsize3	29.3457
1132	12	cars	setsize3	36.3685
1132	13	cars	setsize3	56.5918
1132	14	cars	setsize3	23.7629
1132	15	cars	setsize3	13.3953
1132	16	cars	setsize3	18.195
1132	17	cars	setsize3	30.9977
1132	18	cars	setsize3	10.6762
1132	19	cars	setsize3	17.1269
1132	20	cars	setsize3	16.5454
1133	1	cars	setsize3	76.3792
1133	2	cars	setsize3	47.2909
1133	3	cars	setsize3	50.1805
1133	4	cars	setsize3	57.41
1133	5	cars	setsize3	51.9231
1133	6	cars	setsize3	35.8164
1133	7	cars	setsize3	21.7175
1133	8	cars	setsize3	21.9123
1133	9	cars	setsize3	30.1828
1133	10	cars	setsize3	26.8334
1133	11	cars	setsize3	28.933
1133	12	cars	setsize3	20.2178
1133	13	cars	setsize3	24.6199
1133	14	cars	setsize3	9.40685
1133	15	cars	setsize3	9.67628
1133	16	cars	setsize3	9.72775
1133	17	cars	setsize3	14.1664
1133	18	cars	setsize3	6.60844
1133	19	cars	setsize3	4.95731
1133	20	cars	setsize3	4.24373
1134	1	cars	setsize3	67.8399
1134	2	cars	setsize3	68.6981
1134	3	cars	setsize3	14.7528
1134	4	cars	setsize3	14.9347
1134	5	cars	setsize3	8.90948
1134	6	cars	setsize3	7.39672
1134	7	cars	setsize3	6.19938
1134	8	cars	setsize3	3.55845
1134	9	cars	setsize3	2.84422
1134	10	cars	setsize3	4.50645
1134	11	cars	setsize3	2.7216
1134	12	cars	setsize3	2.09666
1134	13	cars	setsize3	2.09974
1134	14	cars	setsize3	4.40327
1134	15	cars	setsize3	3.3981
1134	16	cars	setsize3	3.67659
1134	17	cars	setsize3	3.53658
1134	18	cars	setsize3	3.61103
1134	19	cars	setsize3	3.01213
1134	20	cars	setsize3	2.68508
1135	1	cars	setsize3	76.7174
1135	2	cars	setsize3	53.39
1135	3	cars	setsize3	67.9608
1135	4	cars	setsize3	79.0823
1135	5	cars	setsize3	94.4814
1135	6	cars	setsize3	72.0665
1135	7	cars	setsize3	63.1763
1135	8	cars	setsize3	37.2642
1135	9	cars	setsize3	36.4785
1135	10	cars	setsize3	24.1359
1135	11	cars	setsize3	24.1756
1135	12	cars	setsize3	19.269
1135	13	cars	setsize3	28.7269
1135	14	cars	setsize3	37.7483
1135	15	cars	setsize3	18.9018
1135	16	cars	setsize3	24.6965
1135	17	cars	setsize3	23.9344
1135	18	cars	setsize3	25.7715
1135	19	cars	setsize3	23.6673
1135	20	cars	setsize3	3.51371
1136	1	cars	setsize3	49.4947
1136	2	cars	setsize3	31.3637
1136	3	cars	setsize3	20.6825
1136	4	cars	setsize3	7.98816
1136	5	cars	setsize3	9.37278
1136	6	cars	setsize3	6.68054
1136	7	cars	setsize3	5.55864
1136	8	cars	setsize3	4.09266
1136	9	cars	setsize3	4.56484
1136	10	cars	setsize3	5.17157
1136	11	cars	setsize3	2.88293
1136	12	cars	setsize3	4.72281
1136	13	cars	setsize3	2.14783
1136	14	cars	setsize3	3.53725
1136	15	cars	setsize3	4.01217
1136	16	cars	setsize3	4.03473
1136	17	cars	setsize3	4.18864
1136	18	cars	setsize3	3.23441
1136	19	cars	setsize3	7.22063
1136	20	cars	setsize3	6.31414
1137	1	cars	setsize3	45.7201
1137	2	cars	setsize3	33.5761
1137	3	cars	setsize3	23.5064
1137	4	cars	setsize3	25.9328
1137	5	cars	setsize3	13.049
1137	6	cars	setsize3	10.4941
1137	7	cars	setsize3	10.2045
1137	8	cars	setsize3	7.1851
1137	9	cars	setsize3	8.22278
1137	10	cars	setsize3	3.9457
1137	11	cars	setsize3	5.88384
1137	12	cars	setsize3	5.08132
1137	13	cars	setsize3	3.69496
1137	14	cars	setsize3	3.97461
1137	15	cars	setsize3	4.61077
1137	16	cars	setsize3	2.17052
1137	17	cars	setsize3	5.45312
1137	18	cars	setsize3	5.10905
1137	19	cars	setsize3	3.73083
1137	20	cars	setsize3	4.06258
1139	1	cars	setsize3	54.7781
1139	2	cars	setsize3	29.1306
1139	3	cars	setsize3	20.3535
1139	4	cars	setsize3	15.1668
1139	5	cars	setsize3	12.7373
1139	6	cars	setsize3	2.7387
1139	7	cars	setsize3	3.81925
1139	8	cars	setsize3	2.57055
1139	9	cars	setsize3	1.61305
1139	10	cars	setsize3	2.09011
1139	11	cars	setsize3	4.35932
1139	12	cars	setsize3	3.55525
1139	13	cars	setsize3	3.44098
1139	14	cars	setsize3	2.26494
1139	15	cars	setsize3	3.29771
1139	16	cars	setsize3	1.56069
1139	17	cars	setsize3	3.71088
1139	18	cars	setsize3	2.40759
1139	19	cars	setsize3	3.60958
1139	20	cars	setsize3	3.43405
1140	1	cars	setsize3	66.7141
1140	2	cars	setsize3	32.1216
1140	3	cars	setsize3	22.9497
1140	4	cars	setsize3	18.6726
1140	5	cars	setsize3	13.6902
1140	6	cars	setsize3	8.42389
1140	7	cars	setsize3	8.1409
1140	8	cars	setsize3	7.16479
1140	9	cars	setsize3	6.19634
1140	10	cars	setsize3	3.43919
1140	11	cars	setsize3	7.48459
1140	12	cars	setsize3	5.5801
1140	13	cars	setsize3	6.49414
1140	14	cars	setsize3	4.83563
1140	15	cars	setsize3	5.81344
1140	16	cars	setsize3	2.29981
1140	17	cars	setsize3	5.47956
1140	18	cars	setsize3	2.88883
1140	19	cars	setsize3	6.0604
1140	20	cars	setsize3	6.12217
1141	1	cars	setsize3	58.2385
1141	2	cars	setsize3	36.5145
1141	3	cars	setsize3	26.7827
1141	4	cars	setsize3	19.8009
1141	5	cars	setsize3	25.9434
1141	6	cars	setsize3	23.4586
1141	7	cars	setsize3	17.5791
1141	8	cars	setsize3	13.133
1141	9	cars	setsize3	9.53608
1141	10	cars	setsize3	11.6588
1141	11	cars	setsize3	12.1621
1141	12	cars	setsize3	8.52154
1141	13	cars	setsize3	7.3963
1141	14	cars	setsize3	4.41723
1141	15	cars	setsize3	6.16644
1141	16	cars	setsize3	3.88131
1141	17	cars	setsize3	4.98081
1141	18	cars	setsize3	6.80355
1141	19	cars	setsize3	7.045
1141	20	cars	setsize3	8.86653
1142	1	cars	setsize3	66.9908
1142	2	cars	setsize3	39.0908
1142	3	cars	setsize3	27.8957
1142	4	cars	setsize3	44.5599
1142	5	cars	setsize3	53.9096
1142	6	cars	setsize3	41.601
1142	7	cars	setsize3	44.6469
1142	8	cars	setsize3	31.69
1142	9	cars	setsize3	41.8067
1142	10	cars	setsize3	44.9258
1142	11	cars	setsize3	65.1648
1142	12	cars	setsize3	44.502
1142	13	cars	setsize3	34.6841
1142	14	cars	setsize3	20.5816
1142	15	cars	setsize3	7.47621
1142	16	cars	setsize3	6.61243
1142	17	cars	setsize3	5.4829
1142	18	cars	setsize3	5.28232
1142	19	cars	setsize3	6.33827
1142	20	cars	setsize3	4.84309
1143	1	cars	setsize3	49.8149
1143	2	cars	setsize3	26.6507
1143	3	cars	setsize3	13.2149
1143	4	cars	setsize3	10.9752
1143	5	cars	setsize3	8.64267
1143	6	cars	setsize3	7.1295
1143	7	cars	setsize3	7.29395
1143	8	cars	setsize3	5.32894
1143	9	cars	setsize3	5.40432
1143	10	cars	setsize3	4.27967
1143	11	cars	setsize3	7.1835
1143	12	cars	setsize3	4.05865
1143	13	cars	setsize3	3.97557
1143	14	cars	setsize3	3.9566
1143	15	cars	setsize3	3.10717
1143	16	cars	setsize3	3.96532
1143	17	cars	setsize3	3.94978
1143	18	cars	setsize3	5.04587
1143	19	cars	setsize3	3.99261
1143	20	cars	setsize3	3.87369
1145	1	cars	setsize3	59.3272
1145	2	cars	setsize3	53.0442
1145	3	cars	setsize3	36.11
1145	4	cars	setsize3	21.8272
1145	5	cars	setsize3	12.4762
1145	6	cars	setsize3	6.77619
1145	7	cars	setsize3	7.90157
1145	8	cars	setsize3	7.72527
1145	9	cars	setsize3	3.89859
1145	10	cars	setsize3	4.54038
1145	11	cars	setsize3	5.95573
1145	12	cars	setsize3	3.93047
1145	13	cars	setsize3	6.62394
1145	14	cars	setsize3	3.09562
1145	15	cars	setsize3	4.3498
1145	16	cars	setsize3	3.75984
1145	17	cars	setsize3	4.28938
1145	18	cars	setsize3	3.97373
1145	19	cars	setsize3	5.89531
1145	20	cars	setsize3	3.2519
1146	1	cars	setsize3	109.157
1146	2	cars	setsize3	48.2553
1146	3	cars	setsize3	34.2002
1146	4	cars	setsize3	29.3643
1146	5	cars	setsize3	45.619
1146	6	cars	setsize3	24.117
1146	7	cars	setsize3	40.4413
1146	8	cars	setsize3	42.7632
1146	9	cars	setsize3	79.3267
1146	10	cars	setsize3	46.8817
1146	11	cars	setsize3	52.7042
1146	12	cars	setsize3	38.9976
1146	13	cars	setsize3	53.0991
1146	14	cars	setsize3	45.9685
1146	15	cars	setsize3	31.3608
1146	16	cars	setsize3	29.9342
1146	17	cars	setsize3	53.372
1146	18	cars	setsize3	85.7166
1146	19	cars	setsize3	54.4179
1146	20	cars	setsize3	72.9925
1147	1	cars	setsize3	51.4367
1147	2	cars	setsize3	34.1416
1147	3	cars	setsize3	30.0463
1147	4	cars	setsize3	23.0481
1147	5	cars	setsize3	30.2896
1147	6	cars	setsize3	24.3912
1147	7	cars	setsize3	18.346
1147	8	cars	setsize3	19.8462
1147	9	cars	setsize3	14.0944
1147	10	cars	setsize3	9.70296
1147	11	cars	setsize3	7.17293
1147	12	cars	setsize3	9.01729
1147	13	cars	setsize3	10.264
1147	14	cars	setsize3	11.5698
1147	15	cars	setsize3	10.3719
1147	16	cars	setsize3	7.6779
1147	17	cars	setsize3	9.64619
1147	18	cars	setsize3	10.2338
1147	19	cars	setsize3	6.27033
1147	20	cars	setsize3	6.2478
1148	1	cars	setsize3	62.7997
1148	2	cars	setsize3	41.9383
1148	3	cars	setsize3	52.822
1148	4	cars	setsize3	38.611
1148	5	cars	setsize3	33.1859
1148	6	cars	setsize3	35.8661
1148	7	cars	setsize3	42.3958
1148	8	cars	setsize3	32.11
1148	9	cars	setsize3	32.6601
1148	10	cars	setsize3	29.6853
1148	11	cars	setsize3	25.421
1148	12	cars	setsize3	8.13236
1148	13	cars	setsize3	5.97258
1148	14	cars	setsize3	7.24375
1148	15	cars	setsize3	2.94957
1148	16	cars	setsize3	3.77022
1148	17	cars	setsize3	5.8106
1148	18	cars	setsize3	6.79695
1148	19	cars	setsize3	5.00897
1148	20	cars	setsize3	4.21417
1149	1	cars	setsize3	64.5739
1149	2	cars	setsize3	47.6632
1149	3	cars	setsize3	42.8744
1149	4	cars	setsize3	47.601
1149	5	cars	setsize3	45.9833
1149	6	cars	setsize3	74.0314
1149	8	cars	setsize3	66.7344
1149	9	cars	setsize3	86.2999
1149	10	cars	setsize3	46.7373
1149	11	cars	setsize3	41.5538
1149	12	cars	setsize3	32.6063
1149	13	cars	setsize3	47.088
1149	14	cars	setsize3	67.7652
1149	15	cars	setsize3	64.5014
1149	16	cars	setsize3	85.6007
1149	18	cars	setsize3	99.9135
1149	19	cars	setsize3	103.473
1149	20	cars	setsize3	57.3255
1150	1	cars	setsize3	50.5969
1150	2	cars	setsize3	36.7232
1150	3	cars	setsize3	22.6223
1150	4	cars	setsize3	18.3459
1150	5	cars	setsize3	22.3183
1150	6	cars	setsize3	10.2516
1150	7	cars	setsize3	16.9084
1150	8	cars	setsize3	13.5049
1150	9	cars	setsize3	18.7748
1150	10	cars	setsize3	10.9217
1150	11	cars	setsize3	14.4524
1150	12	cars	setsize3	16.0423
1150	13	cars	setsize3	16.5748
1150	14	cars	setsize3	11.18
1150	16	cars	setsize3	8.33036
1150	17	cars	setsize3	6.83814
1150	18	cars	setsize3	4.515
1150	19	cars	setsize3	4.21521
1150	20	cars	setsize3	4.66962
1151	1	cars	setsize3	45.3182
1151	3	cars	setsize3	32.6731
1151	4	cars	setsize3	27.5575
1151	5	cars	setsize3	21.8094
1151	6	cars	setsize3	12.468
1151	7	cars	setsize3	10.9587
1151	8	cars	setsize3	8.46791
1151	9	cars	setsize3	7.50326
1151	10	cars	setsize3	10.3102
1151	11	cars	setsize3	6.31837
1151	12	cars	setsize3	4.19922
1151	13	cars	setsize3	3.45805
1151	14	cars	setsize3	2.59805
1151	15	cars	setsize3	3.97784
1151	16	cars	setsize3	100.236
1151	17	cars	setsize3	36.4283
1151	18	cars	setsize3	11.3011
1151	19	cars	setsize3	11.4033
1151	20	cars	setsize3	8.08188
1152	1	cars	setsize3	48.8393
1152	2	cars	setsize3	49.9325
1152	3	cars	setsize3	35.6081
1152	4	cars	setsize3	49.1512
1152	5	cars	setsize3	27.8112
1152	6	cars	setsize3	27.0733
1152	7	cars	setsize3	18.3463
1152	8	cars	setsize3	13.2583
1152	9	cars	setsize3	10.0123
1152	10	cars	setsize3	8.36491
1152	11	cars	setsize3	6.25242
1152	12	cars	setsize3	5.48664
1152	13	cars	setsize3	4.23492
1152	14	cars	setsize3	3.89909
1152	15	cars	setsize3	7.94285
1152	16	cars	setsize3	9.23219
1152	17	cars	setsize3	10.0981
1152	18	cars	setsize3	9.78933
1152	19	cars	setsize3	11.3424
1152	20	cars	setsize3	11.2304
1100	1	letters	setsize3	25.8952
1100	2	letters	setsize3	8.17683
1100	3	letters	setsize3	2.31794
1100	4	letters	setsize3	2.04422
1100	5	letters	setsize3	2.75845
1100	6	letters	setsize3	3.62042
1100	7	letters	setsize3	1.9911
1100	8	letters	setsize3	3.63144
1100	9	letters	setsize3	2.01277
1100	10	letters	setsize3	1.77825
1100	11	letters	setsize3	2.4222
1100	12	letters	setsize3	3.74957
1100	13	letters	setsize3	2.87914
1100	14	letters	setsize3	3.69931
1100	15	letters	setsize3	2.38927
1100	16	letters	setsize3	3.01161
1100	17	letters	setsize3	1.62966
1100	18	letters	setsize3	1.50356
1100	19	letters	setsize3	2.38025
1100	20	letters	setsize3	2.15996
1101	1	letters	setsize3	15.3107
1101	2	letters	setsize3	8.15274
1101	3	letters	setsize3	6.46479
1101	4	letters	setsize3	1.92506
1101	5	letters	setsize3	2.18822
1101	6	letters	setsize3	2.07291
1101	7	letters	setsize3	3.72757
1101	8	letters	setsize3	3.59223
1101	9	letters	setsize3	3.6388
1101	10	letters	setsize3	1.91869
1101	11	letters	setsize3	2.96063
1101	12	letters	setsize3	2.05551
1101	13	letters	setsize3	1.45233
1101	14	letters	setsize3	4.06112
1101	15	letters	setsize3	1.78881
1101	16	letters	setsize3	1.92925
1101	17	letters	setsize3	1.88974
1101	18	letters	setsize3	1.70393
1101	19	letters	setsize3	1.67997
1101	20	letters	setsize3	1.43367
1102	3	letters	setsize3	4.03631
1102	4	letters	setsize3	2.84962
1102	5	letters	setsize3	3.33738
1102	6	letters	setsize3	4.22189
1102	7	letters	setsize3	5.1201
1102	8	letters	setsize3	5.41177
1102	9	letters	setsize3	2.6257
1102	10	letters	setsize3	3.14038
1102	11	letters	setsize3	3.07039
1102	12	letters	setsize3	4.31251
1102	13	letters	setsize3	4.81732
1102	14	letters	setsize3	7.26787
1102	15	letters	setsize3	6.47283
1102	16	letters	setsize3	9.28846
1102	17	letters	setsize3	9.44601
1102	18	letters	setsize3	8.21626
1102	19	letters	setsize3	6.87729
1102	20	letters	setsize3	2.36618
1103	1	letters	setsize3	15.6846
1103	2	letters	setsize3	2.14037
1103	4	letters	setsize3	3.14642
1103	5	letters	setsize3	13.8946
1103	6	letters	setsize3	6.42338
1103	7	letters	setsize3	4.64933
1103	8	letters	setsize3	2.7943
1103	9	letters	setsize3	1.64227
1103	10	letters	setsize3	4.13844
1103	11	letters	setsize3	3.655
1103	12	letters	setsize3	1.34697
1103	13	letters	setsize3	3.89146
1103	14	letters	setsize3	1.995
1103	15	letters	setsize3	3.83918
1103	16	letters	setsize3	3.13621
1103	17	letters	setsize3	2.61514
1103	18	letters	setsize3	2.50322
1103	19	letters	setsize3	5.28883
1103	20	letters	setsize3	2.13205
1104	1	letters	setsize3	26.6291
1104	2	letters	setsize3	16.7204
1104	3	letters	setsize3	11.5022
1104	4	letters	setsize3	8.84177
1104	5	letters	setsize3	6.52392
1104	6	letters	setsize3	7.59489
1104	7	letters	setsize3	6.13351
1104	8	letters	setsize3	6.49484
1104	9	letters	setsize3	5.22581
1104	10	letters	setsize3	7.26543
1104	11	letters	setsize3	4.45138
1104	12	letters	setsize3	2.16408
1104	13	letters	setsize3	3.8003
1104	14	letters	setsize3	3.23861
1104	15	letters	setsize3	3.10224
1104	16	letters	setsize3	5.06095
1104	17	letters	setsize3	4.42693
1104	18	letters	setsize3	3.46835
1104	19	letters	setsize3	2.47553
1104	20	letters	setsize3	2.03952
1105	1	letters	setsize3	50.214
1105	2	letters	setsize3	7.90521
1105	3	letters	setsize3	6.70217
1105	4	letters	setsize3	2.31103
1105	5	letters	setsize3	2.44332
1105	6	letters	setsize3	3.44791
1105	7	letters	setsize3	4.12521
1105	8	letters	setsize3	2.11079
1105	9	letters	setsize3	3.35203
1105	10	letters	setsize3	3.15202
1105	11	letters	setsize3	2.84613
1105	12	letters	setsize3	2.21759
1105	13	letters	setsize3	3.38769
1105	14	letters	setsize3	4.98494
1105	15	letters	setsize3	2.11555
1105	16	letters	setsize3	3.32417
1105	17	letters	setsize3	2.44196
1105	18	letters	setsize3	4.06223
1105	19	letters	setsize3	6.1746
1105	20	letters	setsize3	2.26124
1106	1	letters	setsize3	9.10996
1106	2	letters	setsize3	3.02237
1106	3	letters	setsize3	1.54905
1106	4	letters	setsize3	1.32182
1106	6	letters	setsize3	4.95469
1106	7	letters	setsize3	4.93036
1106	8	letters	setsize3	4.30271
1106	9	letters	setsize3	2.20915
1106	10	letters	setsize3	1.39957
1106	11	letters	setsize3	1.40863
1106	12	letters	setsize3	1.98383
1106	13	letters	setsize3	1.90754
1106	14	letters	setsize3	1.42955
1106	15	letters	setsize3	2.61791
1106	16	letters	setsize3	1.51998
1106	17	letters	setsize3	2.0318
1106	18	letters	setsize3	2.00211
1106	19	letters	setsize3	2.17472
1106	20	letters	setsize3	2.53528
1108	1	letters	setsize3	12.2502
1108	2	letters	setsize3	3.12819
1108	3	letters	setsize3	2.66617
1108	4	letters	setsize3	4.05075
1108	5	letters	setsize3	2.17506
1108	6	letters	setsize3	2.58505
1108	7	letters	setsize3	3.69007
1108	8	letters	setsize3	3.71933
1108	9	letters	setsize3	3.54083
1108	10	letters	setsize3	3.74038
1108	11	letters	setsize3	3.7649
1108	12	letters	setsize3	3.10062
1108	13	letters	setsize3	5.77784
1108	14	letters	setsize3	2.54734
1108	15	letters	setsize3	3.48069
1108	16	letters	setsize3	3.72158
1108	17	letters	setsize3	2.41206
1108	18	letters	setsize3	3.23191
1108	19	letters	setsize3	2.13997
1108	20	letters	setsize3	2.64015
1109	1	letters	setsize3	98.2118
1109	2	letters	setsize3	36.8205
1109	3	letters	setsize3	40.0867
1109	4	letters	setsize3	23.7008
1109	5	letters	setsize3	10.3423
1109	6	letters	setsize3	7.63866
1109	7	letters	setsize3	11.991
1109	8	letters	setsize3	6.23675
1109	9	letters	setsize3	6.55236
1109	11	letters	setsize3	7.29675
1109	12	letters	setsize3	3.93884
1109	13	letters	setsize3	3.10955
1109	14	letters	setsize3	7.46424
1109	15	letters	setsize3	9.83238
1109	16	letters	setsize3	12.247
1109	17	letters	setsize3	14.2116
1109	18	letters	setsize3	5.84743
1109	19	letters	setsize3	4.11659
1109	20	letters	setsize3	5.95834
1111	1	letters	setsize3	19.0325
1111	2	letters	setsize3	11.6858
1111	3	letters	setsize3	5.28995
1111	4	letters	setsize3	4.34967
1111	5	letters	setsize3	2.87303
1111	6	letters	setsize3	2.59812
1111	7	letters	setsize3	3.77452
1111	8	letters	setsize3	1.83529
1111	9	letters	setsize3	1.8895
1111	10	letters	setsize3	3.76996
1111	11	letters	setsize3	3.26173
1111	12	letters	setsize3	2.67551
1111	13	letters	setsize3	4.05906
1111	14	letters	setsize3	5.93647
1111	15	letters	setsize3	3.06651
1111	16	letters	setsize3	2.61967
1111	17	letters	setsize3	4.07929
1111	18	letters	setsize3	2.66582
1111	19	letters	setsize3	2.15135
1111	20	letters	setsize3	2.78458
1112	1	letters	setsize3	14.4616
1112	2	letters	setsize3	6.95517
1112	3	letters	setsize3	4.45689
1112	4	letters	setsize3	3.83977
1112	5	letters	setsize3	5.61384
1112	6	letters	setsize3	4.08102
1112	7	letters	setsize3	2.10104
1112	8	letters	setsize3	3.54944
1112	9	letters	setsize3	2.16379
1112	10	letters	setsize3	3.06116
1112	11	letters	setsize3	3.78321
1112	12	letters	setsize3	2.35214
1112	13	letters	setsize3	3.64098
1112	14	letters	setsize3	3.48611
1112	15	letters	setsize3	3.65222
1112	16	letters	setsize3	3.36416
1112	17	letters	setsize3	2.21596
1112	18	letters	setsize3	2.12825
1112	19	letters	setsize3	3.35104
1112	20	letters	setsize3	2.99725
1113	1	letters	setsize3	15.2097
1113	2	letters	setsize3	3.93348
1113	3	letters	setsize3	1.49282
1113	4	letters	setsize3	1.54414
1113	5	letters	setsize3	1.45989
1113	6	letters	setsize3	4.29741
1113	7	letters	setsize3	1.41978
1113	8	letters	setsize3	1.57147
1113	9	letters	setsize3	1.47794
1113	10	letters	setsize3	1.37414
1113	11	letters	setsize3	1.72856
1113	12	letters	setsize3	2.11088
1113	13	letters	setsize3	2.09778
1113	14	letters	setsize3	2.10582
1113	15	letters	setsize3	1.38053
1113	16	letters	setsize3	2.09907
1113	17	letters	setsize3	1.4747
1113	18	letters	setsize3	1.6319
1113	19	letters	setsize3	1.33879
1113	20	letters	setsize3	2.1122
1114	1	letters	setsize3	23.3609
1114	2	letters	setsize3	7.74428
1114	3	letters	setsize3	2.4907
1114	4	letters	setsize3	3.40918
1114	5	letters	setsize3	3.15302
1114	6	letters	setsize3	3.30215
1114	7	letters	setsize3	1.43475
1114	8	letters	setsize3	1.45363
1114	9	letters	setsize3	1.4215
1114	10	letters	setsize3	1.83991
1114	11	letters	setsize3	1.41404
1114	12	letters	setsize3	1.40622
1114	13	letters	setsize3	1.67138
1114	14	letters	setsize3	3.31948
1114	15	letters	setsize3	1.60101
1114	16	letters	setsize3	2.17495
1114	17	letters	setsize3	1.50113
1114	18	letters	setsize3	1.90767
1114	19	letters	setsize3	2.10532
1114	20	letters	setsize3	1.38617
1115	1	letters	setsize3	38.1606
1115	2	letters	setsize3	10.8406
1115	3	letters	setsize3	4.37826
1115	4	letters	setsize3	3.61014
1115	5	letters	setsize3	4.44643
1115	6	letters	setsize3	6.58546
1115	7	letters	setsize3	6.28325
1115	8	letters	setsize3	4.84174
1115	9	letters	setsize3	4.63268
1115	10	letters	setsize3	2.90817
1115	11	letters	setsize3	5.26997
1115	12	letters	setsize3	2.44769
1115	13	letters	setsize3	5.55672
1115	14	letters	setsize3	5.68416
1115	15	letters	setsize3	2.5904
1115	16	letters	setsize3	3.87584
1115	17	letters	setsize3	5.02833
1115	18	letters	setsize3	2.65235
1115	19	letters	setsize3	4.01077
1115	20	letters	setsize3	5.33651
1116	1	letters	setsize3	15.6389
1116	2	letters	setsize3	15.1563
1116	3	letters	setsize3	10.8608
1116	4	letters	setsize3	12.8139
1116	5	letters	setsize3	7.20806
1116	6	letters	setsize3	4.84906
1116	7	letters	setsize3	1.74124
1116	8	letters	setsize3	5.38733
1116	9	letters	setsize3	5.32509
1116	10	letters	setsize3	3.77804
1116	11	letters	setsize3	4.44042
1116	12	letters	setsize3	4.49368
1116	13	letters	setsize3	3.1006
1116	14	letters	setsize3	3.86494
1116	15	letters	setsize3	2.24411
1116	16	letters	setsize3	2.04937
1116	18	letters	setsize3	4.42443
1116	20	letters	setsize3	3.8189
1117	1	letters	setsize3	18.6271
1117	2	letters	setsize3	12.641
1117	3	letters	setsize3	2.25377
1117	4	letters	setsize3	1.89844
1117	5	letters	setsize3	2.55905
1117	6	letters	setsize3	3.33147
1117	7	letters	setsize3	2.97408
1117	8	letters	setsize3	1.97829
1117	9	letters	setsize3	1.46765
1117	10	letters	setsize3	2.32453
1117	11	letters	setsize3	2.40344
1117	12	letters	setsize3	1.92374
1117	13	letters	setsize3	2.12077
1117	14	letters	setsize3	2.96291
1117	15	letters	setsize3	2.78781
1117	16	letters	setsize3	2.97532
1117	17	letters	setsize3	2.01515
1117	19	letters	setsize3	3.12948
1118	1	letters	setsize3	11.5729
1118	2	letters	setsize3	3.24121
1118	3	letters	setsize3	1.96242
1118	4	letters	setsize3	1.96769
1118	5	letters	setsize3	3.55459
1118	6	letters	setsize3	2.77652
1118	7	letters	setsize3	2.16134
1118	8	letters	setsize3	2.47326
1118	9	letters	setsize3	1.89029
1118	10	letters	setsize3	1.49015
1118	11	letters	setsize3	2.87797
1118	12	letters	setsize3	2.66132
1118	13	letters	setsize3	3.51706
1118	14	letters	setsize3	3.3315
1118	15	letters	setsize3	2.72539
1118	16	letters	setsize3	3.85826
1118	17	letters	setsize3	4.27169
1118	18	letters	setsize3	4.85271
1118	19	letters	setsize3	4.65928
1118	20	letters	setsize3	2.45846
1119	1	letters	setsize3	31.3356
1119	2	letters	setsize3	14.0788
1119	3	letters	setsize3	7.86303
1119	4	letters	setsize3	3.44962
1119	5	letters	setsize3	4.11731
1119	6	letters	setsize3	4.67142
1119	7	letters	setsize3	4.1932
1119	8	letters	setsize3	2.25485
1119	9	letters	setsize3	4.249
1119	10	letters	setsize3	5.22238
1119	11	letters	setsize3	4.89805
1119	12	letters	setsize3	2.17391
1119	13	letters	setsize3	4.80424
1119	14	letters	setsize3	3.26236
1119	15	letters	setsize3	2.02051
1119	16	letters	setsize3	1.95837
1119	17	letters	setsize3	4.62814
1119	18	letters	setsize3	3.62785
1119	19	letters	setsize3	2.32819
1119	20	letters	setsize3	2.51668
1120	1	letters	setsize3	47.5108
1120	2	letters	setsize3	17.5876
1120	3	letters	setsize3	13.9799
1120	4	letters	setsize3	11.0823
1120	5	letters	setsize3	9.16877
1120	6	letters	setsize3	6.74932
1120	7	letters	setsize3	38.7494
1120	8	letters	setsize3	8.49513
1120	9	letters	setsize3	6.84826
1120	10	letters	setsize3	8.6067
1120	11	letters	setsize3	7.95243
1120	12	letters	setsize3	8.76915
1120	13	letters	setsize3	8.83583
1120	14	letters	setsize3	4.55058
1120	15	letters	setsize3	3.20783
1120	16	letters	setsize3	3.79951
1120	17	letters	setsize3	5.8766
1120	18	letters	setsize3	3.27106
1120	19	letters	setsize3	4.27474
1120	20	letters	setsize3	3.80315
1123	1	letters	setsize3	14.8696
1123	2	letters	setsize3	2.58858
1123	3	letters	setsize3	1.44167
1123	4	letters	setsize3	1.96823
1123	5	letters	setsize3	3.00522
1123	6	letters	setsize3	1.5859
1123	7	letters	setsize3	1.70309
1123	8	letters	setsize3	1.76976
1123	9	letters	setsize3	1.77978
1123	10	letters	setsize3	1.86368
1123	11	letters	setsize3	3.51714
1123	12	letters	setsize3	1.70195
1123	13	letters	setsize3	1.33416
1123	14	letters	setsize3	2.42907
1123	15	letters	setsize3	1.56541
1123	16	letters	setsize3	1.29402
1123	17	letters	setsize3	3.24828
1123	18	letters	setsize3	1.85834
1123	19	letters	setsize3	3.24933
1123	20	letters	setsize3	1.37034
1124	1	letters	setsize3	22.0008
1124	2	letters	setsize3	10.902
1124	3	letters	setsize3	7.6964
1124	4	letters	setsize3	7.43949
1124	5	letters	setsize3	6.23339
1124	6	letters	setsize3	5.00276
1124	7	letters	setsize3	3.20103
1124	8	letters	setsize3	3.358
1124	9	letters	setsize3	6.26063
1124	10	letters	setsize3	7.41996
1124	11	letters	setsize3	6.01004
1124	12	letters	setsize3	4.65384
1124	13	letters	setsize3	2.44917
1124	14	letters	setsize3	3.87627
1124	15	letters	setsize3	3.68305
1124	16	letters	setsize3	3.01964
1124	17	letters	setsize3	3.8408
1124	18	letters	setsize3	3.94023
1124	19	letters	setsize3	3.2245
1124	20	letters	setsize3	1.97031
1126	1	letters	setsize3	29.7032
1126	2	letters	setsize3	9.73065
1126	3	letters	setsize3	4.87187
1126	4	letters	setsize3	1.93294
1126	5	letters	setsize3	2.09364
1126	6	letters	setsize3	3.45835
1126	7	letters	setsize3	2.13249
1126	8	letters	setsize3	3.33413
1126	9	letters	setsize3	1.86949
1126	10	letters	setsize3	5.43882
1126	11	letters	setsize3	3.95731
1126	12	letters	setsize3	1.97076
1126	13	letters	setsize3	1.59414
1126	14	letters	setsize3	2.72537
1126	17	letters	setsize3	5.18503
1126	18	letters	setsize3	1.54711
1126	19	letters	setsize3	5.46966
1126	20	letters	setsize3	1.50804
1127	1	letters	setsize3	17.1214
1127	2	letters	setsize3	10.1891
1127	3	letters	setsize3	5.4626
1127	4	letters	setsize3	2.88708
1127	5	letters	setsize3	5.2361
1127	6	letters	setsize3	2.54961
1127	7	letters	setsize3	3.06233
1127	8	letters	setsize3	3.58297
1127	9	letters	setsize3	7.30499
1127	10	letters	setsize3	4.81846
1127	12	letters	setsize3	3.56171
1127	13	letters	setsize3	3.76105
1127	14	letters	setsize3	4.92805
1127	15	letters	setsize3	5.28108
1127	16	letters	setsize3	4.25016
1127	17	letters	setsize3	3.84697
1127	18	letters	setsize3	4.2688
1127	19	letters	setsize3	2.84752
1127	20	letters	setsize3	4.35183
1129	1	letters	setsize3	26.7332
1129	2	letters	setsize3	10.3568
1129	3	letters	setsize3	7.50599
1129	4	letters	setsize3	4.12804
1129	5	letters	setsize3	4.06226
1129	6	letters	setsize3	3.9258
1129	7	letters	setsize3	2.16512
1129	8	letters	setsize3	2.56268
1129	9	letters	setsize3	4.62747
1129	10	letters	setsize3	2.98761
1129	11	letters	setsize3	3.62559
1129	12	letters	setsize3	2.09272
1129	13	letters	setsize3	2.24653
1129	14	letters	setsize3	2.10454
1129	15	letters	setsize3	1.58644
1129	16	letters	setsize3	3.79578
1129	17	letters	setsize3	1.47725
1129	18	letters	setsize3	4.134
1129	19	letters	setsize3	4.09209
1129	20	letters	setsize3	2.43264
1130	1	letters	setsize3	20.5174
1130	2	letters	setsize3	4.47305
1130	3	letters	setsize3	5.37909
1130	4	letters	setsize3	4.27487
1130	5	letters	setsize3	3.88518
1130	6	letters	setsize3	5.26025
1130	7	letters	setsize3	4.03897
1130	8	letters	setsize3	2.55735
1130	9	letters	setsize3	3.686
1130	10	letters	setsize3	3.9282
1130	11	letters	setsize3	4.00117
1130	12	letters	setsize3	4.77207
1130	13	letters	setsize3	3.88551
1130	14	letters	setsize3	2.3944
1130	15	letters	setsize3	4.09957
1130	16	letters	setsize3	3.9128
1130	17	letters	setsize3	5.24957
1130	19	letters	setsize3	6.17633
1130	20	letters	setsize3	5.98004
1131	1	letters	setsize3	20.3667
1131	2	letters	setsize3	12.2857
1131	3	letters	setsize3	4.48766
1131	4	letters	setsize3	4.57493
1131	5	letters	setsize3	5.21875
1131	6	letters	setsize3	1.85208
1131	7	letters	setsize3	4.40823
1131	8	letters	setsize3	4.247
1131	10	letters	setsize3	4.74295
1131	11	letters	setsize3	3.30462
1131	12	letters	setsize3	4.76238
1131	13	letters	setsize3	5.33418
1131	14	letters	setsize3	4.00589
1131	15	letters	setsize3	3.10401
1131	16	letters	setsize3	2.86421
1131	17	letters	setsize3	4.52893
1131	18	letters	setsize3	7.81683
1131	19	letters	setsize3	12.7842
1131	20	letters	setsize3	13.9398
1132	1	letters	setsize3	17.476
1132	2	letters	setsize3	12.0784
1132	3	letters	setsize3	6.50599
1132	4	letters	setsize3	2.40709
1132	5	letters	setsize3	4.20936
1132	6	letters	setsize3	4.70324
1132	7	letters	setsize3	5.56412
1132	8	letters	setsize3	8.23731
1132	9	letters	setsize3	8.46265
1132	10	letters	setsize3	8.70255
1132	11	letters	setsize3	8.59525
1132	13	letters	setsize3	8.03394
1132	14	letters	setsize3	6.70204
1132	15	letters	setsize3	5.21466
1132	16	letters	setsize3	5.99419
1132	17	letters	setsize3	6.22679
1132	18	letters	setsize3	6.57521
1132	19	letters	setsize3	5.01736
1132	20	letters	setsize3	4.49383
1133	1	letters	setsize3	12.3645
1133	2	letters	setsize3	2.17425
1133	3	letters	setsize3	1.57855
1133	4	letters	setsize3	1.68845
1133	5	letters	setsize3	2.2896
1133	6	letters	setsize3	3.66293
1133	8	letters	setsize3	3.10778
1133	11	letters	setsize3	1.89677
1133	12	letters	setsize3	1.38323
1133	13	letters	setsize3	1.38693
1133	14	letters	setsize3	1.71734
1133	15	letters	setsize3	2.67095
1133	16	letters	setsize3	2.14091
1133	17	letters	setsize3	1.6924
1133	18	letters	setsize3	1.96451
1133	19	letters	setsize3	1.70697
1133	20	letters	setsize3	1.56745
1134	1	letters	setsize3	36.0562
1134	2	letters	setsize3	5.58921
1134	3	letters	setsize3	1.69764
1134	4	letters	setsize3	2.18836
1134	5	letters	setsize3	1.28687
1134	6	letters	setsize3	2.31171
1134	7	letters	setsize3	2.21003
1134	8	letters	setsize3	1.41654
1134	9	letters	setsize3	2.43114
1134	10	letters	setsize3	1.56199
1134	12	letters	setsize3	1.35344
1134	13	letters	setsize3	1.33149
1134	14	letters	setsize3	1.33393
1134	15	letters	setsize3	1.69601
1134	17	letters	setsize3	1.3393
1134	18	letters	setsize3	1.32266
1134	19	letters	setsize3	1.55804
1134	20	letters	setsize3	1.34418
1135	1	letters	setsize3	17.4388
1135	2	letters	setsize3	12.7672
1135	3	letters	setsize3	6.13936
1135	4	letters	setsize3	6.9599
1135	5	letters	setsize3	7.25958
1135	6	letters	setsize3	6.20243
1135	7	letters	setsize3	5.17231
1135	8	letters	setsize3	5.19883
1135	9	letters	setsize3	5.54732
1135	10	letters	setsize3	7.51076
1135	11	letters	setsize3	7.50705
1135	12	letters	setsize3	6.84329
1135	13	letters	setsize3	9.83571
1135	14	letters	setsize3	15.3309
1135	15	letters	setsize3	6.69306
1135	16	letters	setsize3	3.19367
1135	17	letters	setsize3	2.57652
1135	18	letters	setsize3	4.98009
1135	19	letters	setsize3	4.45612
1135	20	letters	setsize3	5.66753
1136	1	letters	setsize3	18.6683
1136	2	letters	setsize3	5.76543
1136	3	letters	setsize3	3.6525
1136	4	letters	setsize3	3.4032
1136	5	letters	setsize3	5.71354
1136	8	letters	setsize3	3.15409
1136	9	letters	setsize3	3.70027
1136	10	letters	setsize3	4.0119
1136	11	letters	setsize3	2.55616
1136	12	letters	setsize3	4.36161
1136	13	letters	setsize3	2.89094
1136	14	letters	setsize3	3.15685
1136	15	letters	setsize3	2.72046
1136	16	letters	setsize3	1.85123
1136	17	letters	setsize3	1.59014
1136	18	letters	setsize3	2.8654
1136	19	letters	setsize3	1.83637
1136	20	letters	setsize3	2.32131
1137	1	letters	setsize3	12.5182
1137	2	letters	setsize3	3.08694
1137	3	letters	setsize3	2.06772
1137	4	letters	setsize3	1.88513
1137	5	letters	setsize3	2.08185
1137	6	letters	setsize3	1.38804
1137	7	letters	setsize3	1.8577
1137	8	letters	setsize3	2.5
1137	9	letters	setsize3	1.88901
1137	10	letters	setsize3	1.38505
1137	11	letters	setsize3	2.12534
1137	12	letters	setsize3	1.31655
1137	13	letters	setsize3	1.40164
1137	14	letters	setsize3	1.77565
1137	15	letters	setsize3	1.99295
1137	16	letters	setsize3	1.7797
1137	18	letters	setsize3	1.83608
1137	19	letters	setsize3	2.3426
1137	20	letters	setsize3	1.34393
1139	1	letters	setsize3	10.7018
1139	2	letters	setsize3	1.94321
1139	3	letters	setsize3	1.77687
1139	4	letters	setsize3	1.38821
1139	5	letters	setsize3	1.36971
1139	6	letters	setsize3	1.78908
1139	8	letters	setsize3	1.31966
1139	9	letters	setsize3	1.45354
1139	10	letters	setsize3	1.47265
1139	11	letters	setsize3	1.33866
1139	12	letters	setsize3	1.36204
1139	13	letters	setsize3	1.54216
1139	14	letters	setsize3	2.08986
1139	15	letters	setsize3	1.3296
1139	16	letters	setsize3	1.75337
1139	17	letters	setsize3	1.33873
1139	18	letters	setsize3	1.3174
1139	19	letters	setsize3	1.35587
1139	20	letters	setsize3	1.28963
1140	1	letters	setsize3	48.3983
1140	2	letters	setsize3	16.7061
1140	3	letters	setsize3	6.58142
1140	4	letters	setsize3	5.01007
1140	5	letters	setsize3	3.8164
1140	6	letters	setsize3	1.56279
1140	7	letters	setsize3	4.24083
1140	8	letters	setsize3	4.99782
1140	9	letters	setsize3	4.38831
1140	10	letters	setsize3	3.89263
1140	11	letters	setsize3	3.3146
1140	12	letters	setsize3	4.43878
1140	13	letters	setsize3	3.22082
1140	14	letters	setsize3	3.06215
1140	15	letters	setsize3	3.62964
1140	16	letters	setsize3	5.15642
1140	17	letters	setsize3	5.70475
1140	18	letters	setsize3	2.30133
1140	19	letters	setsize3	3.92381
1140	20	letters	setsize3	3.86361
1141	1	letters	setsize3	3.52777
1141	2	letters	setsize3	1.92643
1141	4	letters	setsize3	3.59451
1141	5	letters	setsize3	1.68714
1141	6	letters	setsize3	3.9476
1141	7	letters	setsize3	3.66227
1141	8	letters	setsize3	1.5849
1141	9	letters	setsize3	1.92603
1141	10	letters	setsize3	1.37809
1141	11	letters	setsize3	1.9263
1141	12	letters	setsize3	2.39426
1141	13	letters	setsize3	2.61444
1141	14	letters	setsize3	2.09133
1141	15	letters	setsize3	1.73055
1141	16	letters	setsize3	2.39077
1141	17	letters	setsize3	5.26779
1141	18	letters	setsize3	2.5433
1141	19	letters	setsize3	5.34709
1141	20	letters	setsize3	2.18376
1142	1	letters	setsize3	17.286
1142	2	letters	setsize3	4.63973
1142	3	letters	setsize3	2.13193
1142	4	letters	setsize3	1.81724
1142	5	letters	setsize3	5.82895
1142	6	letters	setsize3	3.28499
1142	7	letters	setsize3	4.66052
1142	8	letters	setsize3	2.09513
1142	9	letters	setsize3	2.75972
1142	10	letters	setsize3	3.72838
1142	11	letters	setsize3	3.92607
1142	12	letters	setsize3	1.48415
1142	13	letters	setsize3	3.99958
1142	14	letters	setsize3	3.65924
1142	15	letters	setsize3	2.59505
1142	16	letters	setsize3	2.17518
1142	17	letters	setsize3	3.69296
1142	18	letters	setsize3	2.42587
1142	19	letters	setsize3	3.20728
1142	20	letters	setsize3	3.82321
1143	1	letters	setsize3	12.8251
1143	5	letters	setsize3	3.31595
1143	6	letters	setsize3	1.63325
1143	7	letters	setsize3	3.04239
1143	8	letters	setsize3	2.47856
1143	9	letters	setsize3	2.69144
1143	10	letters	setsize3	1.96947
1143	11	letters	setsize3	1.8457
1143	12	letters	setsize3	2.79449
1143	13	letters	setsize3	1.97886
1143	14	letters	setsize3	2.54219
1143	15	letters	setsize3	2.83476
1143	16	letters	setsize3	4.08091
1143	17	letters	setsize3	2.00545
1143	18	letters	setsize3	1.93766
1143	19	letters	setsize3	2.06234
1143	20	letters	setsize3	1.87725
1145	1	letters	setsize3	61.6949
1145	2	letters	setsize3	9.49813
1145	3	letters	setsize3	4.59629
1145	4	letters	setsize3	2.78838
1145	5	letters	setsize3	1.43996
1145	6	letters	setsize3	2.73107
1145	7	letters	setsize3	3.59887
1145	8	letters	setsize3	2.82372
1145	9	letters	setsize3	1.49886
1145	10	letters	setsize3	4.98721
1145	11	letters	setsize3	1.55538
1145	12	letters	setsize3	5.06075
1145	13	letters	setsize3	1.96727
1145	14	letters	setsize3	4.72598
1145	15	letters	setsize3	2.18098
1145	16	letters	setsize3	1.3768
1145	17	letters	setsize3	6.90365
1145	18	letters	setsize3	3.67706
1145	19	letters	setsize3	1.57978
1145	20	letters	setsize3	3.11012
1146	1	letters	setsize3	27.689
1146	2	letters	setsize3	25.8524
1146	3	letters	setsize3	10.2123
1146	4	letters	setsize3	7.07659
1146	5	letters	setsize3	6.74158
1146	6	letters	setsize3	5.15968
1146	7	letters	setsize3	7.91934
1146	8	letters	setsize3	6.12154
1146	9	letters	setsize3	5.52358
1146	10	letters	setsize3	5.18004
1146	12	letters	setsize3	3.99142
1146	14	letters	setsize3	6.21436
1146	15	letters	setsize3	6.20629
1146	16	letters	setsize3	7.61307
1146	17	letters	setsize3	8.03263
1146	18	letters	setsize3	12.9966
1146	19	letters	setsize3	19.929
1146	20	letters	setsize3	10.6288
1147	1	letters	setsize3	13.9598
1147	2	letters	setsize3	8.05548
1147	3	letters	setsize3	2.38119
1147	4	letters	setsize3	1.89985
1147	5	letters	setsize3	2.39796
1147	6	letters	setsize3	3.62175
1147	7	letters	setsize3	3.82161
1147	8	letters	setsize3	2.65465
1147	9	letters	setsize3	3.75386
1147	10	letters	setsize3	2.16622
1147	11	letters	setsize3	5.91134
1147	12	letters	setsize3	4.02766
1147	13	letters	setsize3	3.57728
1147	15	letters	setsize3	1.90139
1147	16	letters	setsize3	5.98634
1147	17	letters	setsize3	3.21892
1147	18	letters	setsize3	2.16863
1147	19	letters	setsize3	1.95932
1147	20	letters	setsize3	3.31189
1148	1	letters	setsize3	22.1683
1148	2	letters	setsize3	9.94468
1148	3	letters	setsize3	10.206
1148	4	letters	setsize3	2.74791
1148	5	letters	setsize3	6.09255
1148	6	letters	setsize3	4.3563
1148	7	letters	setsize3	3.99478
1148	8	letters	setsize3	4.21339
1148	9	letters	setsize3	5.65208
1148	10	letters	setsize3	3.43224
1148	11	letters	setsize3	4.63636
1148	12	letters	setsize3	3.24823
1148	13	letters	setsize3	2.3744
1148	14	letters	setsize3	2.86896
1148	15	letters	setsize3	3.76418
1148	16	letters	setsize3	2.35244
1148	17	letters	setsize3	2.5242
1148	18	letters	setsize3	1.61272
1148	19	letters	setsize3	1.57183
1148	20	letters	setsize3	1.49594
1149	1	letters	setsize3	71.6676
1149	2	letters	setsize3	21.3802
1149	3	letters	setsize3	22.7489
1149	4	letters	setsize3	12.8426
1149	5	letters	setsize3	7.61754
1149	6	letters	setsize3	3.76131
1149	7	letters	setsize3	5.22497
1149	8	letters	setsize3	3.93376
1149	9	letters	setsize3	2.2312
1149	10	letters	setsize3	4.87617
1149	11	letters	setsize3	5.23203
1149	12	letters	setsize3	2.8939
1149	13	letters	setsize3	4.82383
1149	14	letters	setsize3	5.59019
1149	15	letters	setsize3	5.82873
1149	16	letters	setsize3	3.70092
1149	17	letters	setsize3	5.38161
1149	18	letters	setsize3	3.84802
1149	19	letters	setsize3	4.17592
1149	20	letters	setsize3	3.79669
1150	1	letters	setsize3	16.8868
1150	2	letters	setsize3	8.83541
1150	3	letters	setsize3	5.38563
1150	4	letters	setsize3	5.22794
1150	5	letters	setsize3	2.27669
1150	6	letters	setsize3	4.31287
1150	7	letters	setsize3	3.7352
1150	8	letters	setsize3	2.29304
1150	9	letters	setsize3	3.46568
1150	10	letters	setsize3	4.41592
1150	11	letters	setsize3	3.38126
1150	12	letters	setsize3	4.45172
1150	13	letters	setsize3	5.26168
1150	14	letters	setsize3	4.28847
1150	15	letters	setsize3	3.86474
1150	16	letters	setsize3	5.46027
1150	17	letters	setsize3	2.167
1150	18	letters	setsize3	2.8928
1150	19	letters	setsize3	5.9152
1150	20	letters	setsize3	4.28116
1151	1	letters	setsize3	17.7395
1151	2	letters	setsize3	6.28104
1151	3	letters	setsize3	3.51443
1151	4	letters	setsize3	3.39168
1151	5	letters	setsize3	5.31948
1151	6	letters	setsize3	3.13781
1151	7	letters	setsize3	3.63292
1151	8	letters	setsize3	4.10321
1151	9	letters	setsize3	4.01736
1151	10	letters	setsize3	3.69568
1151	11	letters	setsize3	2.03659
1151	12	letters	setsize3	2.17036
1151	13	letters	setsize3	1.95783
1151	14	letters	setsize3	3.66021
1151	15	letters	setsize3	1.45232
1151	16	letters	setsize3	1.4799
1151	17	letters	setsize3	1.89034
1151	18	letters	setsize3	3.37355
1151	19	letters	setsize3	2.10765
1151	20	letters	setsize3	1.76406
1152	1	letters	setsize3	23.5586
1152	2	letters	setsize3	24.6657
1152	3	letters	setsize3	3.85821
1152	4	letters	setsize3	5.24776
1152	5	letters	setsize3	3.70489
1152	7	letters	setsize3	1.65466
1152	8	letters	setsize3	3.48533
1152	9	letters	setsize3	4.06865
1152	10	letters	setsize3	6.70157
1152	11	letters	setsize3	2.25389
1152	12	letters	setsize3	3.022
1152	13	letters	setsize3	3.90096
1152	14	letters	setsize3	3.72088
1152	15	letters	setsize3	3.61969
1152	16	letters	setsize3	2.28343
1152	17	letters	setsize3	2.71489
1152	18	letters	setsize3	3.57638
1152	19	letters	setsize3	3.68794
1152	20	letters	setsize3	2.34098
1152	6	letters	setsize3	3.62049
1100	1	shapes	setsize3	22.6193
1100	2	shapes	setsize3	13.5561
1100	3	shapes	setsize3	5.90934
1100	4	shapes	setsize3	4.1323
1100	5	shapes	setsize3	2.15108
1100	6	shapes	setsize3	3.13225
1100	7	shapes	setsize3	4.23389
1100	8	shapes	setsize3	3.78172
1100	9	shapes	setsize3	2.18741
1100	10	shapes	setsize3	1.7632
1100	11	shapes	setsize3	2.6723
1100	12	shapes	setsize3	3.62054
1100	13	shapes	setsize3	3.28574
1100	14	shapes	setsize3	2.94007
1100	15	shapes	setsize3	2.1411
1100	16	shapes	setsize3	2.10681
1100	17	shapes	setsize3	2.60094
1100	18	shapes	setsize3	4.1828
1100	19	shapes	setsize3	4.02133
1100	20	shapes	setsize3	4.49975
1101	1	shapes	setsize3	30.9029
1101	2	shapes	setsize3	17.8708
1101	3	shapes	setsize3	13.936
1101	4	shapes	setsize3	8.97367
1101	5	shapes	setsize3	7.11069
1101	6	shapes	setsize3	5.86224
1101	7	shapes	setsize3	6.90248
1101	8	shapes	setsize3	6.06254
1101	9	shapes	setsize3	5.78189
1101	10	shapes	setsize3	4.97275
1101	11	shapes	setsize3	3.85133
1101	13	shapes	setsize3	3.46114
1101	14	shapes	setsize3	2.94053
1101	15	shapes	setsize3	3.1621
1101	16	shapes	setsize3	2.27087
1101	17	shapes	setsize3	3.31027
1101	18	shapes	setsize3	3.0905
1101	19	shapes	setsize3	6.01623
1101	20	shapes	setsize3	3.95361
1102	3	shapes	setsize3	2.74047
1102	4	shapes	setsize3	2.94601
1102	5	shapes	setsize3	3.74508
1102	6	shapes	setsize3	3.15688
1102	7	shapes	setsize3	2.97518
1102	8	shapes	setsize3	3.13267
1102	9	shapes	setsize3	3.47551
1102	10	shapes	setsize3	3.13238
1102	11	shapes	setsize3	2.65618
1102	12	shapes	setsize3	6.88953
1102	13	shapes	setsize3	4.72669
1102	14	shapes	setsize3	7.25535
1102	15	shapes	setsize3	5.58158
1102	16	shapes	setsize3	5.24586
1102	17	shapes	setsize3	4.42806
1102	18	shapes	setsize3	2.2013
1102	19	shapes	setsize3	4.58525
1102	20	shapes	setsize3	5.57204
1103	1	shapes	setsize3	12.6815
1103	2	shapes	setsize3	4.51635
1103	4	shapes	setsize3	1.92227
1103	5	shapes	setsize3	19.814
1103	6	shapes	setsize3	4.8791
1103	7	shapes	setsize3	3.20049
1103	8	shapes	setsize3	1.95998
1103	9	shapes	setsize3	2.67974
1103	10	shapes	setsize3	4.17975
1103	11	shapes	setsize3	3.32848
1103	12	shapes	setsize3	2.75724
1103	13	shapes	setsize3	2.1034
1103	14	shapes	setsize3	1.38694
1103	15	shapes	setsize3	3.15003
1103	16	shapes	setsize3	2.24679
1103	17	shapes	setsize3	3.35805
1103	18	shapes	setsize3	1.81715
1103	19	shapes	setsize3	2.75291
1103	20	shapes	setsize3	5.47109
1104	1	shapes	setsize3	69.3742
1104	2	shapes	setsize3	67.5231
1104	3	shapes	setsize3	26.7232
1104	4	shapes	setsize3	24.7454
1104	5	shapes	setsize3	14.4619
1104	6	shapes	setsize3	7.69821
1104	7	shapes	setsize3	8.92892
1104	8	shapes	setsize3	7.72644
1104	9	shapes	setsize3	7.8204
1104	10	shapes	setsize3	6.01226
1104	11	shapes	setsize3	4.30565
1104	12	shapes	setsize3	5.85723
1104	13	shapes	setsize3	5.3694
1104	14	shapes	setsize3	6.79476
1104	15	shapes	setsize3	3.40687
1104	16	shapes	setsize3	3.85139
1104	17	shapes	setsize3	4.25434
1104	18	shapes	setsize3	5.86658
1104	19	shapes	setsize3	6.85063
1104	20	shapes	setsize3	4.8123
1105	1	shapes	setsize3	17.2294
1105	2	shapes	setsize3	6.18256
1105	3	shapes	setsize3	1.89439
1105	4	shapes	setsize3	3.99581
1105	5	shapes	setsize3	6.53928
1105	6	shapes	setsize3	3.50576
1105	7	shapes	setsize3	2.01461
1105	8	shapes	setsize3	2.07394
1105	9	shapes	setsize3	3.42969
1105	10	shapes	setsize3	2.26139
1105	11	shapes	setsize3	2.04666
1105	12	shapes	setsize3	3.50277
1105	13	shapes	setsize3	2.00642
1105	14	shapes	setsize3	2.14472
1105	15	shapes	setsize3	1.68102
1105	16	shapes	setsize3	2.13269
1105	17	shapes	setsize3	6.6825
1105	18	shapes	setsize3	2.30818
1105	19	shapes	setsize3	1.65888
1105	20	shapes	setsize3	4.65044
1106	1	shapes	setsize3	19.5204
1106	2	shapes	setsize3	10.3226
1106	3	shapes	setsize3	2.11158
1106	4	shapes	setsize3	1.95256
1106	6	shapes	setsize3	8.92116
1106	7	shapes	setsize3	5.56184
1106	8	shapes	setsize3	2.05717
1106	9	shapes	setsize3	2.6785
1106	10	shapes	setsize3	1.70287
1106	11	shapes	setsize3	2.66798
1106	12	shapes	setsize3	3.55785
1106	13	shapes	setsize3	2.36594
1106	14	shapes	setsize3	2.81006
1106	15	shapes	setsize3	1.58103
1106	16	shapes	setsize3	1.96206
1106	17	shapes	setsize3	1.77732
1106	18	shapes	setsize3	1.3649
1106	19	shapes	setsize3	2.11329
1106	20	shapes	setsize3	3.47346
1108	1	shapes	setsize3	26.781
1108	2	shapes	setsize3	15.7924
1108	3	shapes	setsize3	3.80623
1108	4	shapes	setsize3	3.5695
1108	5	shapes	setsize3	4.06777
1108	6	shapes	setsize3	3.00112
1108	7	shapes	setsize3	2.1775
1108	8	shapes	setsize3	3.77467
1108	9	shapes	setsize3	4.6543
1108	10	shapes	setsize3	2.13951
1108	11	shapes	setsize3	2.139
1108	12	shapes	setsize3	2.25849
1108	13	shapes	setsize3	5.00565
1108	14	shapes	setsize3	2.80661
1108	15	shapes	setsize3	2.14684
1108	16	shapes	setsize3	2.27637
1108	17	shapes	setsize3	2.12606
1108	18	shapes	setsize3	2.11366
1108	19	shapes	setsize3	2.19109
1108	20	shapes	setsize3	2.16988
1109	1	shapes	setsize3	66.2817
1109	2	shapes	setsize3	58.5002
1109	3	shapes	setsize3	37.1683
1109	4	shapes	setsize3	25.2842
1109	5	shapes	setsize3	17.9834
1109	6	shapes	setsize3	13.2344
1109	7	shapes	setsize3	7.12
1109	8	shapes	setsize3	6.75984
1109	9	shapes	setsize3	3.49177
1109	10	shapes	setsize3	7.06114
1109	11	shapes	setsize3	5.65541
1109	12	shapes	setsize3	5.44527
1109	13	shapes	setsize3	6.4865
1109	14	shapes	setsize3	5.48802
1109	15	shapes	setsize3	2.24425
1109	16	shapes	setsize3	6.75136
1109	17	shapes	setsize3	5.14843
1109	18	shapes	setsize3	3.84836
1109	19	shapes	setsize3	3.47126
1109	20	shapes	setsize3	4.98206
1111	1	shapes	setsize3	15.9163
1111	2	shapes	setsize3	11.9368
1111	3	shapes	setsize3	8.23297
1111	4	shapes	setsize3	3.37425
1111	5	shapes	setsize3	3.11703
1111	6	shapes	setsize3	3.89047
1111	7	shapes	setsize3	2.24661
1111	8	shapes	setsize3	1.59823
1111	9	shapes	setsize3	1.44062
1111	10	shapes	setsize3	1.68163
1111	11	shapes	setsize3	1.6686
1111	12	shapes	setsize3	3.78517
1111	13	shapes	setsize3	2.1346
1111	14	shapes	setsize3	2.87033
1111	15	shapes	setsize3	1.67893
1111	16	shapes	setsize3	2.1302
1111	17	shapes	setsize3	2.242
1111	18	shapes	setsize3	2.13688
1111	19	shapes	setsize3	2.13784
1111	20	shapes	setsize3	2.26671
1112	1	shapes	setsize3	81.804
1112	2	shapes	setsize3	19.0774
1112	3	shapes	setsize3	9.08054
1112	4	shapes	setsize3	5.5404
1112	5	shapes	setsize3	2.00919
1112	6	shapes	setsize3	4.29016
1112	7	shapes	setsize3	3.69173
1112	8	shapes	setsize3	3.23569
1112	9	shapes	setsize3	1.9192
1112	10	shapes	setsize3	3.09723
1112	11	shapes	setsize3	3.05627
1112	12	shapes	setsize3	2.78833
1112	13	shapes	setsize3	2.68133
1112	14	shapes	setsize3	3.70917
1112	15	shapes	setsize3	5.7859
1112	16	shapes	setsize3	5.79311
1112	17	shapes	setsize3	3.55421
1112	18	shapes	setsize3	4.97198
1112	19	shapes	setsize3	3.82955
1112	20	shapes	setsize3	3.26674
1113	1	shapes	setsize3	12.4789
1113	2	shapes	setsize3	12.5937
1113	3	shapes	setsize3	2.51251
1113	4	shapes	setsize3	3.11992
1113	5	shapes	setsize3	2.72716
1113	6	shapes	setsize3	2.14176
1113	7	shapes	setsize3	1.47437
1113	8	shapes	setsize3	1.54924
1113	9	shapes	setsize3	1.56293
1113	10	shapes	setsize3	4.11178
1113	11	shapes	setsize3	2.0741
1113	12	shapes	setsize3	2.10878
1113	13	shapes	setsize3	2.16049
1113	14	shapes	setsize3	2.49379
1113	15	shapes	setsize3	2.64961
1113	16	shapes	setsize3	3.92274
1113	17	shapes	setsize3	1.77996
1113	18	shapes	setsize3	1.66931
1113	19	shapes	setsize3	1.63477
1113	20	shapes	setsize3	2.53719
1114	1	shapes	setsize3	14.9567
1114	2	shapes	setsize3	9.57071
1114	3	shapes	setsize3	5.79315
1114	5	shapes	setsize3	1.72554
1114	6	shapes	setsize3	2.94948
1114	7	shapes	setsize3	1.70526
[truncated: 3,395 more rows]

## Sheet: TrainingData_VisualSearch
Subject	Session	AverageLevel	Task
1100	1	2.83333	coloredps
1100	2	6.71429	coloredps
1100	3	7.375	coloredps
1100	4	7.85714	coloredps
1100	5	7.875	coloredps
1100	6	8.28571	coloredps
1100	7	8.85714	coloredps
1100	8	8.14286	coloredps
1100	9	8.85714	coloredps
1100	10	10	coloredps
1100	11	9.57143	coloredps
1100	12	9.71429	coloredps
1100	13	10	coloredps
1100	14	11.5714	coloredps
1100	15	10.2857	coloredps
1100	16	8.875	coloredps
1100	17	9.57143	coloredps
1100	18	10	coloredps
1100	19	9.57143	coloredps
1100	20	9.57143	coloredps
1100	1	4	ls
1100	2	5.57143	ls
1100	3	5.375	ls
1100	4	5.375	ls
1100	5	5.625	ls
1100	6	5.57143	ls
1100	7	5.71429	ls
1100	8	5.75	ls
1100	9	7.71429	ls
1100	10	9.42857	ls
1100	11	9.42857	ls
1100	12	9.85714	ls
1100	13	9.57143	ls
1100	14	10.4286	ls
1100	15	11.5714	ls
1100	16	11.4286	ls
1100	17	11.4286	ls
1100	18	11.5714	ls
1100	19	11.5714	ls
1100	20	11.5714	ls
1100	1	3	original
1100	2	5.42857	original
1100	3	5	original
1100	4	4.14286	original
1100	5	5.57143	original
1100	6	5.57143	original
1100	7	5.28571	original
1100	8	5.5	original
1100	9	5.5	original
1100	10	5.5	original
1100	11	5.57143	original
1100	12	5.57143	original
1100	13	5.75	original
1100	14	5.71429	original
1100	15	6.42857	original
1100	16	7.5	original
1100	17	7.5	original
1100	18	7.5	original
1100	19	7.42857	original
1100	20	7.42857	original
1101	1	3.14286	coloredps
1101	2	5	coloredps
1101	3	5.625	coloredps
1101	4	5.28571	coloredps
1101	5	7	coloredps
1101	6	7	coloredps
1101	7	6.625	coloredps
1101	8	7.71429	coloredps
1101	9	7.57143	coloredps
1101	10	7.42857	coloredps
1101	11	7.42857	coloredps
1101	12	7.42857	coloredps
1101	13	9.42857	coloredps
1101	14	8.875	coloredps
1101	15	9	coloredps
1101	16	7.28571	coloredps
1101	17	7.85714	coloredps
1101	18	8.75	coloredps
1101	19	9.42857	coloredps
1101	20	9.28571	coloredps
1101	1	3	ls
1101	2	3.71429	ls
1101	3	4.375	ls
1101	4	5.71429	ls
1101	5	5.57143	ls
1101	6	5.75	ls
1101	7	7.57143	ls
1101	8	7.57143	ls
1101	9	9.28571	ls
1101	10	9.57143	ls
1101	11	9.57143	ls
1101	12	9.42857	ls
1101	13	9.5	ls
1101	14	9.57143	ls
1101	15	9.57143	ls
1101	16	9.71429	ls
1101	17	9.57143	ls
1101	18	9.57143	ls
1101	19	9.57143	ls
1101	20	10.8571	ls
1101	1	2.85714	original
1101	2	4.28571	original
1101	3	6.71429	original
1101	4	7.57143	original
1101	5	7.57143	original
1101	6	7.5	original
1101	7	7.57143	original
1101	8	7.42857	original
1101	9	7.42857	original
1101	10	7.375	original
1101	11	9.57143	original
1101	12	9.42857	original
1101	13	9.42857	original
1101	14	9.28571	original
1101	15	9.42857	original
1101	16	9.42857	original
1101	17	9.57143	original
1101	18	9.42857	original
1101	19	9.42857	original
1101	20	9.42857	original
1102	1	4	coloredps
1102	2	7.42857	coloredps
1102	3	8.83333	coloredps
1102	4	9.57143	coloredps
1102	5	9.6	coloredps
1102	6	9.71429	coloredps
1102	7	8.8	coloredps
1102	8	8.28571	coloredps
1102	9	8.57143	coloredps
1102	10	7.71429	coloredps
1102	11	8	coloredps
1102	12	8.44444	coloredps
1102	13	9.42857	coloredps
1102	14	10.1667	coloredps
1102	15	11	coloredps
1102	16	9.14286	coloredps
1102	17	8.14286	coloredps
1102	18	8	coloredps
1102	19	8.57143	coloredps
1102	20	7.42857	coloredps
1102	1	2.85714	ls
1102	2	3.5	ls
1102	3	5.42857	ls
1102	4	5.42857	ls
1102	5	3.66667	ls
1102	6	3	ls
1102	8	3.57143	ls
1102	9	4	ls
1102	10	6.28571	ls
1102	11	7.42857	ls
1102	12	7.42857	ls
1102	13	7.42857	ls
1102	14	7.57143	ls
1102	15	7.42857	ls
1102	16	7.42857	ls
1102	17	7.42857	ls
1102	18	7.42857	ls
1102	19	7.42857	ls
1102	20	7.57143	ls
1102	1	3.14286	original
1102	2	5.42857	original
1102	3	5	original
1102	4	5.5	original
1102	5	5.5	original
1102	6	4.71429	original
1102	7	5	original
1102	8	5.42857	original
1102	9	5.42857	original
1102	10	5.42857	original
1102	11	5.42857	original
1102	12	5.42857	original
1102	13	9.28571	original
1102	14	5.42857	original
1102	15	5.42857	original
1102	16	4.28571	original
1102	17	5.28571	original
1102	18	5.57143	original
1102	19	6.14286	original
1102	20	7.57143	original
1103	1	3.85714	coloredps
1103	2	6.28571	coloredps
1103	3	7.71429	coloredps
1103	4	8.42857	coloredps
1103	5	8.28571	coloredps
1103	6	6.75	coloredps
1103	7	6.375	coloredps
1103	8	7.71429	coloredps
1103	9	9.85714	coloredps
1103	10	9.71429	coloredps
1103	11	8	coloredps
1103	12	8.71429	coloredps
1103	13	9.28571	coloredps
1103	14	9.57143	coloredps
1103	15	9.14286	coloredps
1103	16	8.71429	coloredps
1103	17	7.71429	coloredps
1103	18	8.14286	coloredps
1103	19	9.85714	coloredps
1103	20	10	coloredps
1103	1	3	ls
1103	2	3.71429	ls
1103	3	4	ls
1103	4	5.57143	ls
1103	5	5.71429	ls
1103	6	5.625	ls
1103	7	6.625	ls
1103	8	7.71429	ls
1103	9	7.57143	ls
1103	10	8.71429	ls
1103	11	11.4286	ls
1103	12	11.6667	ls
1103	13	13.2857	ls
1103	14	13.6667	ls
1103	15	13.6667	ls
1103	17	13.4286	ls
1103	18	13.5	ls
1103	19	13.5714	ls
1103	20	13.5	ls
1103	1	3.28571	original
1103	2	5.42857	original
1103	3	5.5	original
1103	4	5.71429	original
1103	5	6.28571	original
1103	6	7.42857	original
1103	7	7.42857	original
1103	8	7.42857	original
1103	9	7.5	original
1103	10	7.57143	original
1103	11	7.42857	original
1103	12	7.5	original
1103	13	7.57143	original
1103	14	7.57143	original
1103	15	7.57143	original
1103	16	7.57143	original
1103	17	6.71429	original
1103	18	5.625	original
1103	19	7.5	original
1103	20	7.57143	original
1104	1	3.71429	coloredps
1104	2	6.42857	coloredps
1104	3	6.375	coloredps
1104	4	6.33333	coloredps
1104	5	6.5	coloredps
1104	6	7	coloredps
1104	7	8.14286	coloredps
1104	8	7.5	coloredps
1104	9	6.375	coloredps
1104	10	8.85714	coloredps
1104	11	8.71429	coloredps
1104	12	7.42857	coloredps
1104	13	7.71429	coloredps
1104	14	8.625	coloredps
1104	15	5.625	coloredps
1104	16	6.85714	coloredps
1104	17	7.71429	coloredps
1104	18	7.42857	coloredps
1104	19	7.5	coloredps
1104	20	8.875	coloredps
1104	1	3	ls
1104	2	3.625	ls
1104	3	3.625	ls
1104	4	3.625	ls
1104	5	3.625	ls
1104	6	4.5	ls
1104	7	5.57143	ls
1104	8	5.57143	ls
1104	9	5.57143	ls
1104	10	6.125	ls
1104	11	7.57143	ls
1104	12	7.625	ls
1104	13	7.57143	ls
1104	14	7.5	ls
1104	15	7	ls
1104	16	5.71429	ls
1104	17	6.14286	ls
1104	18	8.42857	ls
1104	19	9.42857	ls
1104	20	9.57143	ls
1104	1	3	original
1104	2	3.5	original
1104	3	3.375	original
1104	4	3.625	original
1104	5	3.5	original
1104	6	3.5	original
1104	7	3.625	original
1104	8	3.5	original
1104	9	3.5	original
1104	10	3.5	original
1104	11	3.125	original
1104	12	3.5	original
1104	13	3.625	original
1104	14	3.625	original
1104	15	3.625	original
1104	16	3.5	original
1104	17	5	original
1104	18	5.5	original
1104	19	5.375	original
1104	20	5.5	original
1105	1	3.85714	coloredps
1105	2	7	coloredps
1105	3	8.71429	coloredps
1105	4	9.42857	coloredps
1105	5	9.28571	coloredps
1105	6	9.57143	coloredps
1105	7	9.66667	coloredps
1105	8	9.83333	coloredps
1105	9	9.42857	coloredps
1105	10	9.42857	coloredps
1105	11	11.6667	coloredps
1105	12	11.2857	coloredps
1105	13	10.8571	coloredps
1105	14	10.8571	coloredps
1105	15	11.3333	coloredps
1105	16	10.3333	coloredps
1105	17	11.6667	coloredps
1105	18	12.3333	coloredps
1105	19	11.5	coloredps
1105	20	11.4	coloredps
1105	1	3.14286	ls
1105	2	5.33333	ls
1105	3	5.85714	ls
1105	4	5.57143	ls
1105	5	5.71429	ls
1105	6	5.85714	ls
1105	7	7.14286	ls
1105	8	10.1667	ls
1105	9	11.4286	ls
1105	10	11.5	ls
1105	11	11.5	ls
1105	12	11.5	ls
1105	13	11.5	ls
1105	14	11.5714	ls
1105	15	11.6667	ls
1105	16	12.5	ls
1105	17	13.5	ls
1105	18	13.6	ls
1105	19	12.1667	ls
1105	20	11.5	ls
1105	1	2.85714	original
1105	2	3.57143	original
1105	3	3.71429	original
1105	4	3.625	original
1105	5	4.85714	original
1105	6	5.42857	original
1105	7	5.57143	original
1105	8	5.5	original
1105	9	5.42857	original
1105	10	6.28571	original
1105	11	7.57143	original
1105	12	7.57143	original
1105	13	7.57143	original
1105	14	7.42857	original
1105	15	5.75	original
1105	16	5.66667	original
1105	17	5.57143	original
1105	18	4.14286	original
1105	19	4.4	original
1105	20	5.14286	original
1106	1	3.75	coloredps
1106	2	5.57143	coloredps
1106	3	6.28571	coloredps
1106	4	6.14286	coloredps
1106	5	6.57143	coloredps
1106	6	7.57143	coloredps
1106	7	6.71429	coloredps
1106	8	7.28571	coloredps
1106	9	7.375	coloredps
1106	10	6.71429	coloredps
1106	11	7.42857	coloredps
1106	12	7.875	coloredps
1106	13	8.375	coloredps
1106	14	8.71429	coloredps
1106	15	7.57143	coloredps
1106	16	7.71429	coloredps
1106	17	7.25	coloredps
1106	18	7.57143	coloredps
1106	19	7.71429	coloredps
1106	20	8.42857	coloredps
1106	1	3	ls
1106	2	3.57143	ls
1106	3	3.57143	ls
1106	4	3.57143	ls
1106	5	4	ls
1106	6	6.71429	ls
1106	7	7.5	ls
1106	8	7.42857	ls
1106	9	7.375	ls
1106	10	5.71429	ls
1106	11	6	ls
1106	12	7.42857	ls
1106	13	8.85714	ls
1106	14	10.2857	ls
1106	15	11.2857	ls
1106	16	11.2857	ls
1106	17	11.4286	ls
1106	18	11.4286	ls
1106	19	9.71429	ls
1106	20	10.7143	ls
1106	1	3	original
1106	2	4.71429	original
1106	3	5.5	original
1106	4	5.42857	original
1106	5	5.5	original
1106	6	5.71429	original
1106	7	5.57143	original
1106	8	5.57143	original
1106	9	5.625	original
1106	10	5.625	original
1106	11	5.42857	original
1106	12	6.28571	original
1106	13	7.42857	original
1106	14	7.57143	original
1106	15	7.57143	original
1106	16	7.57143	original
1106	17	7.57143	original
1106	18	7.57143	original
1106	19	7.57143	original
1106	20	7.42857	original
1108	1	4	coloredps
1108	2	8.85714	coloredps
1108	3	9.42857	coloredps
1108	4	9.71429	coloredps
1108	5	9.57143	coloredps
1108	6	11.3333	coloredps
1108	7	11.5	coloredps
1108	8	11.1429	coloredps
1108	9	12.6667	coloredps
1108	10	10.4286	coloredps
1108	11	11.7143	coloredps
1108	12	11.2857	coloredps
1108	13	10.7143	coloredps
1108	14	11.6667	coloredps
1108	15	10.1429	coloredps
1108	16	11	coloredps
1108	17	10.5	coloredps
1108	18	11	coloredps
1108	19	11.1429	coloredps
1108	20	11.1429	coloredps
1108	1	3.71429	ls
1108	2	5.42857	ls
1108	3	5.57143	ls
1108	4	5.625	ls
1108	5	5.57143	ls
1108	6	5.71429	ls
1108	7	5.57143	ls
1108	8	6.42857	ls
1108	9	7.42857	ls
1108	10	7.42857	ls
1108	11	7.57143	ls
1108	12	7.42857	ls
1108	13	7.25	ls
1108	14	8.42857	ls
1108	15	9.5	ls
1108	16	10.5	ls
1108	17	12.8333	ls
1108	18	13.5	ls
1108	19	13.5	ls
1108	20	13.2857	ls
1108	1	3.57143	original
1108	2	5.57143	original
1108	3	5.57143	original
1108	4	5.57143	original
1108	5	5.5	original
1108	6	5.5	original
1108	7	5.57143	original
1108	8	5.57143	original
1108	9	5.57143	original
1108	10	5.57143	original
1108	11	5.42857	original
1108	12	5.42857	original
1108	13	5.57143	original
1108	14	5.57143	original
1108	15	5.625	original
1108	16	5.57143	original
1108	17	5.57143	original
1108	18	5.57143	original
1108	19	4.625	original
1108	20	5.42857	original
1109	1	4.5	coloredps
1109	2	7.42857	coloredps
1109	3	6.14286	coloredps
1109	4	7	coloredps
1109	5	9	coloredps
1109	6	7.28571	coloredps
1109	7	7.16667	coloredps
1109	8	6.42857	coloredps
1109	9	8.33333	coloredps
1109	10	7.125	coloredps
1109	11	7	coloredps
1109	12	6.71429	coloredps
1109	13	6.25	coloredps
1109	14	7.57143	coloredps
1109	15	7.57143	coloredps
1109	16	6.25	coloredps
1109	17	6.57143	coloredps
1109	18	6.57143	coloredps
1109	19	5.85714	coloredps
1109	20	8	coloredps
1109	1	3.14286	ls
1109	2	5.125	ls
1109	3	4.875	ls
1109	4	5.28571	ls
1109	5	7.42857	ls
1109	6	7.42857	ls
1109	7	7.71429	ls
1109	8	7.57143	ls
1109	9	9.14286	ls
1109	10	9.28571	ls
1109	11	7.125	ls
1109	12	6.125	ls
1109	13	7.57143	ls
1109	14	8.375	ls
1109	15	9.42857	ls
1109	16	9.42857	ls
1109	17	9.57143	ls
1109	18	9.42857	ls
1109	19	9.57143	ls
1109	20	10.7143	ls
1109	1	2.42857	original
1109	2	3.25	original
1109	3	3.75	original
1109	4	3.625	original
1109	5	3.625	original
1109	6	3.5	original
1109	7	3.5	original
1109	8	4.25	original
1109	9	5.5	original
1109	10	4.375	original
1109	11	5.5	original
1109	12	5.5	original
1109	13	5.375	original
1109	14	4.5	original
1109	15	3.625	original
1109	16	3.625	original
1109	17	3.75	original
1109	18	3.625	original
1109	19	3.5	original
1109	20	3	original
1111	1	3.71429	coloredps
1111	2	6.85714	coloredps
1111	3	7.71429	coloredps
1111	4	8	coloredps
1111	5	8.57143	coloredps
1111	6	9.42857	coloredps
1111	7	9	coloredps
1111	8	9.16667	coloredps
1111	9	9.25	coloredps
1111	10	9.28571	coloredps
1111	11	9.4	coloredps
1111	12	9	coloredps
1111	13	9.5	coloredps
1111	14	9.14286	coloredps
1111	15	10	coloredps
1111	16	11.5	coloredps
1111	17	12.8	coloredps
1111	18	11.5	coloredps
1111	19	11.2857	coloredps
1111	20	10.5	coloredps
1111	1	2.14286	ls
1111	2	3.28571	ls
1111	3	4.71429	ls
1111	4	5.57143	ls
1111	5	5.14286	ls
1111	6	5.28571	ls
1111	7	5	ls
1111	8	6.85714	ls
1111	9	7.57143	ls
1111	10	7.5	ls
1111	11	7.66667	ls
1111	12	7.6	ls
1111	13	7.66667	ls
1111	14	7.5	ls
1111	15	7.5	ls
1111	16	7.28571	ls
1111	17	7.5	ls
1111	18	7.5	ls
1111	19	8.71429	ls
1111	20	9.5	ls
1111	1	2.85714	original
1111	2	3.5	original
1111	3	3.57143	original
1111	4	3.42857	original
1111	5	3.57143	original
1111	6	3.83333	original
1111	7	3.85714	original
1111	8	3.85714	original
1111	9	5.4	original
1111	10	5.4	original
1111	11	5.14286	original
1111	12	5.57143	original
1111	13	5.6	original
1111	14	6.14286	original
1111	15	7.5	original
1111	16	6.83333	original
1111	17	5.4	original
1111	18	5.42857	original
1111	19	5.5	original
1111	20	5.6	original
1112	1	4	coloredps
1112	2	7.14286	coloredps
1112	3	6.85714	coloredps
1112	4	6.85714	coloredps
1112	5	8.71429	coloredps
1112	6	8.57143	coloredps
1112	7	7	coloredps
1112	8	7.14286	coloredps
1112	9	8.125	coloredps
1112	10	8	coloredps
1112	11	8.28571	coloredps
1112	12	9.57143	coloredps
1112	13	8.71429	coloredps
1112	14	8.125	coloredps
1112	15	8.125	coloredps
1112	16	9.57143	coloredps
1112	17	8.85714	coloredps
1112	18	9	coloredps
1112	19	7.71429	coloredps
1112	20	8.14286	coloredps
1112	1	2.85714	ls
1112	2	3.5	ls
1112	3	3.57143	ls
1112	4	5	ls
1112	5	5.57143	ls
1112	6	5.625	ls
1112	7	7	ls
1112	8	8.14286	ls
1112	9	9.57143	ls
1112	10	9.28571	ls
1112	11	11.2857	ls
1112	12	10.3333	ls
1112	13	9.57143	ls
1112	14	9.71429	ls
1112	15	10.1429	ls
1112	16	10.7143	ls
1112	17	9.71429	ls
1112	18	10.4286	ls
1112	19	12	ls
1112	20	11.8571	ls
1112	1	3	original
1112	2	3.66667	original
1112	3	4.85714	original
1112	4	5.57143	original
1112	5	5.57143	original
1112	6	5.57143	original
1112	7	7.28571	original
1112	8	7.57143	original
1112	9	7.57143	original
1112	10	7.42857	original
1112	11	7.42857	original
1112	12	7.42857	original
1112	13	7.42857	original
1112	14	7.42857	original
1112	15	7.42857	original
1112	16	7.42857	original
1112	17	7.42857	original
1112	18	7.42857	original
1112	19	7.42857	original
1112	20	7.42857	original
1113	1	4	coloredps
1113	2	9	coloredps
1113	3	10.1429	coloredps
1113	4	8.85714	coloredps
1113	5	8.85714	coloredps
1113	6	9.85714	coloredps
1113	7	11.4286	coloredps
1113	8	11.5714	coloredps
1113	9	10	coloredps
1113	10	10	coloredps
1113	11	10.1429	coloredps
1113	12	11.1429	coloredps
1113	13	11.1429	coloredps
1113	14	11.2857	coloredps
1113	15	10.5714	coloredps
1113	16	11.2857	coloredps
1113	17	13	coloredps
1113	18	12	coloredps
1113	19	11.8571	coloredps
1113	20	11.8571	coloredps
1113	1	3	ls
1113	2	3.85714	ls
1113	3	4.75	ls
1113	4	5.375	ls
1113	5	5.42857	ls
1113	6	5.71429	ls
1113	7	7.28571	ls
1113	8	8.71429	ls
1113	9	9.57143	ls
1113	10	9.85714	ls
1113	11	11.4286	ls
1113	12	11.4286	ls
1113	13	11.6	ls
1113	14	11.4286	ls
1113	15	11.5714	ls
1113	16	12.7143	ls
1113	17	13.5714	ls
1113	18	13.5	ls
1113	19	13.4286	ls
1113	20	13.5	ls
1113	1	3	original
1113	2	5.28571	original
1113	3	5.5	original
1113	4	5.5	original
1113	5	5.5	original
1113	6	5.42857	original
1113	7	5.5	original
1113	8	5.71429	original
1113	9	5.625	original
1113	10	5.5	original
1113	11	5.5	original
1113	12	5.625	original
1113	13	5.5	original
1113	14	6.14286	original
1113	15	7.625	original
1113	16	7.57143	original
1113	17	7.57143	original
1113	18	8.14286	original
1113	19	9.57143	original
1113	20	9.57143	original
1114	1	4	coloredps
1114	2	8.42857	coloredps
1114	3	9.42857	coloredps
1114	4	9.71429	coloredps
1114	5	10.1429	coloredps
1114	6	10.6	coloredps
1114	7	9.85714	coloredps
1114	8	10.4286	coloredps
1114	9	9.71429	coloredps
1114	10	10	coloredps
1114	11	11.2857	coloredps
1114	12	11.8571	coloredps
1114	13	11.4286	coloredps
1114	14	10	coloredps
1114	15	10.4286	coloredps
1114	16	9.85714	coloredps
1114	17	10.4286	coloredps
1114	18	10.5714	coloredps
1114	19	9.875	coloredps
1114	20	10.8571	coloredps
1114	1	3	ls
1114	2	3.83333	ls
1114	3	5.28571	ls
1114	4	5.57143	ls
1114	5	5.71429	ls
1114	6	6.85714	ls
1114	7	9.14286	ls
1114	8	11.5714	ls
1114	9	11.5714	ls
1114	10	11.5714	ls
1114	11	11.6667	ls
1114	12	11.5714	ls
1114	13	11.4286	ls
1114	14	11.5714	ls
1114	15	11.5714	ls
1114	16	11.7143	ls
1114	17	11.5714	ls
1114	18	11.6667	ls
1114	19	11.6667	ls
1114	20	12.1429	ls
1114	1	3	original
1114	2	3.57143	original
1114	3	4.57143	original
1114	4	5.42857	original
1114	5	5.42857	original
1114	6	5.42857	original
1114	7	5.57143	original
1114	8	5.57143	original
1114	9	5.5	original
1114	10	5.625	original
1114	11	5.5	original
1114	12	5.5	original
1114	13	5.5	original
1114	14	6.25	original
1114	15	7.42857	original
1114	16	7.5	original
1114	17	7.57143	original
1114	18	11.4286	original
1114	19	11.5714	original
1114	20	11.4286	original
1115	1	2.25	coloredps
1115	2	3.875	coloredps
1115	3	5.57143	coloredps
1115	4	6.75	coloredps
1115	5	9.42857	coloredps
1115	6	9.14286	coloredps
1115	7	6.71429	coloredps
1115	8	7.14286	coloredps
1115	9	7.71429	coloredps
1115	10	9	coloredps
1115	11	9.85714	coloredps
1115	12	10.5714	coloredps
1115	13	8.42857	coloredps
1115	14	7.875	coloredps
1115	15	8.71429	coloredps
1115	16	9.33333	coloredps
1115	17	9.875	coloredps
1115	18	9.42857	coloredps
1115	19	8.85714	coloredps
1115	20	7.42857	coloredps
1115	1	1.71429	ls
1115	2	3.625	ls
1115	3	3.875	ls
1115	4	5.57143	ls
1115	5	6.25	ls
1115	6	5.5	ls
1115	7	5.71429	ls
1115	8	6.42857	ls
1115	9	8.14286	ls
1115	10	9.5	ls
1115	11	9.42857	ls
1115	12	9.42857	ls
1115	13	9.42857	ls
1115	14	9.57143	ls
1115	15	9.25	ls
1115	16	9.42857	ls
1115	17	9.85714	ls
1115	18	9.71429	ls
1115	19	9.71429	ls
1115	20	9.28571	ls
1115	1	2.5	original
1115	2	2.125	original
1115	3	3.375	original
1115	4	4.5	original
1115	5	5.5	original
1115	6	4.25	original
1115	7	4.71429	original
1115	8	5.5	original
1115	9	5.57143	original
1115	10	5.57143	original
1115	11	5.5	original
1115	12	5.57143	original
1115	13	4	original
1115	14	5.125	original
1115	15	5.57143	original
1115	16	5.28571	original
1115	17	6.375	original
1115	18	7.5	original
1115	19	7.57143	original
1115	20	7.28571	original
1116	1	4	coloredps
1116	2	7.57143	coloredps
1116	3	7.33333	coloredps
1116	4	8.85714	coloredps
1116	5	9.85714	coloredps
1116	6	10.1429	coloredps
1116	7	9.66667	coloredps
1116	8	9.5	coloredps
1116	9	8.57143	coloredps
1116	10	8.85714	coloredps
1116	11	9.28571	coloredps
1116	12	9.71429	coloredps
1116	13	9.83333	coloredps
1116	14	10.2857	coloredps
1116	15	9.57143	coloredps
1116	16	10.1429	coloredps
1116	17	10.4286	coloredps
1116	18	9.71429	coloredps
1116	19	10.6667	coloredps
1116	20	10.3333	coloredps
1116	1	3	ls
1116	2	3.71429	ls
1116	3	3.33333	ls
1116	4	4.75	ls
1116	5	5.42857	ls
1116	6	5.57143	ls
1116	7	5.71429	ls
1116	8	7.16667	ls
1116	9	7.57143	ls
1116	10	7.57143	ls
1116	11	7.57143	ls
1116	12	7.8	ls
1116	13	7.66667	ls
1116	14	7.66667	ls
1116	15	7.42857	ls
1116	16	7.57143	ls
1116	17	9.14286	ls
1116	18	9.42857	ls
1116	19	9.42857	ls
1116	20	9.5	ls
1116	1	2.85714	original
1116	2	3.57143	original
1116	3	3.57143	original
1116	4	3.5	original
1116	5	3.42857	original
1116	6	3.71429	original
1116	7	5.42857	original
1116	8	6.85714	original
1116	9	7.42857	original
1116	10	7.5	original
1116	11	7.42857	original
1116	12	7.42857	original
1116	13	7.33333	original
1116	14	7.42857	original
1116	15	7.5	original
1116	16	7.42857	original
1116	17	7.42857	original
1116	18	7.57143	original
1116	19	7.42857	original
1116	20	7.5	original
1117	1	3.5	coloredps
1117	2	5.42857	coloredps
1117	3	6.125	coloredps
1117	4	7.14286	coloredps
1117	5	7.57143	coloredps
1117	6	7.42857	coloredps
1117	7	6.14286	coloredps
1117	8	6.42857	coloredps
1117	9	7.625	coloredps
1117	10	7.875	coloredps
1117	11	8.14286	coloredps
1117	12	7.25	coloredps
1117	13	7	coloredps
1117	14	7.25	coloredps
1117	15	7.57143	coloredps
1117	16	8.71429	coloredps
1117	17	10.375	coloredps
1117	18	8.57143	coloredps
1117	19	7.375	coloredps
1117	20	9	coloredps
1117	1	3	ls
1117	2	3.57143	ls
1117	3	3.5	ls
1117	4	3.57143	ls
1117	5	4.71429	ls
1117	6	5.5	ls
1117	7	5.5	ls
1117	8	5.42857	ls
1117	9	5.625	ls
1117	10	5.5	ls
1117	11	5.57143	ls
1117	12	5.625	ls
1117	13	5.57143	ls
1117	14	5.625	ls
1117	15	5	ls
1117	16	5.25	ls
1117	17	5.5	ls
1117	18	5.625	ls
1117	19	5.5	ls
1117	20	6.42857	ls
1117	1	2.85714	original
1117	2	4.85714	original
1117	3	5.5	original
1117	4	5.5	original
1117	5	5.5	original
1117	6	5.5	original
1117	7	5.5	original
1117	8	5.5	original
1117	9	5.5	original
1117	10	5.57143	original
1117	11	5.57143	original
1117	12	5.5	original
1117	13	5.5	original
1117	14	5.5	original
1117	15	5	original
1117	16	3.5	original
1117	17	4.375	original
1117	18	3.875	original
1117	19	4.75	original
1117	20	5.5	original
1118	1	1.71429	coloredps
1118	2	5	coloredps
1118	3	5.25	coloredps
1118	4	4.625	coloredps
1118	5	5.125	coloredps
1118	6	6.14286	coloredps
1118	7	6.85714	coloredps
1118	8	7.14286	coloredps
1118	9	7.85714	coloredps
1118	10	7.71429	coloredps
1118	11	7.28571	coloredps
1118	12	9.16667	coloredps
1118	13	8	coloredps
1118	14	7.42857	coloredps
1118	15	7.85714	coloredps
1118	16	7	coloredps
1118	17	7.14286	coloredps
1118	18	8.57143	coloredps
1118	19	6.57143	coloredps
1118	20	6.57143	coloredps
1118	1	4.5	ls
1118	2	7.57143	ls
1118	3	7.57143	ls
1118	4	7.57143	ls
1118	5	8.14286	ls
1118	6	10.7143	ls
1118	7	11.5	ls
1118	8	11.7143	ls
1118	9	13.4286	ls
1118	10	13.5	ls
1118	11	13.5	ls
1118	12	15	ls
1118	13	15.5	ls
1118	14	15.4286	ls
1118	15	15.2857	ls
1118	16	14	ls
1118	17	13.5	ls
1118	18	13.6667	ls
1118	19	13.4286	ls
1118	20	13.5	ls
1118	1	3.28571	original
1118	2	5.57143	original
1118	3	5.125	original
1118	4	5.5	original
1118	5	5.625	original
1118	6	5.57143	original
1118	7	6.28571	original
1118	8	7.42857	original
1118	9	7.42857	original
1118	10	7.42857	original
1118	11	7.42857	original
1118	12	7.5	original
1118	13	7.57143	original
1118	14	7.57143	original
1118	15	7.57143	original
1118	16	7.57143	original
1118	17	7.57143	original
1118	18	7.57143	original
1118	19	7.57143	original
1118	20	7.42857	original
1119	1	4	coloredps
1119	2	6.85714	coloredps
1119	3	7.28571	coloredps
1119	4	7.14286	coloredps
1119	5	8.5	coloredps
1119	6	9	coloredps
1119	7	10.3333	coloredps
1119	8	9.42857	coloredps
1119	9	9.33333	coloredps
1119	10	11.2857	coloredps
1119	11	10	coloredps
1119	12	8.83333	coloredps
1119	13	9	coloredps
1119	14	9	coloredps
1119	15	8.83333	coloredps
1119	16	8.33333	coloredps
1119	17	9.8	coloredps
1119	18	9.28571	coloredps
1119	19	7.57143	coloredps
1119	20	9	coloredps
1119	1	2.85714	ls
1119	2	3.42857	ls
1119	3	3.5	ls
1119	4	4.28571	ls
1119	5	5.5	ls
1119	6	5.66667	ls
1119	7	7	ls
1119	8	7.71429	ls
1119	9	7.5	ls
1119	10	7.66667	ls
1119	11	7.83333	ls
1119	12	7.66667	ls
1119	13	8.16667	ls
1119	14	9.5	ls
1119	15	10	ls
1119	16	9	ls
1119	17	9.83333	ls
1119	18	9.5	ls
1119	19	10.8333	ls
1119	20	11.5	ls
1119	1	2.83333	original
1119	2	3.57143	original
1119	3	3.42857	original
1119	4	3.42857	original
1119	5	3.42857	original
1119	6	4.57143	original
1119	7	5.5	original
1119	8	5.57143	original
1119	9	5.57143	original
1119	10	5.57143	original
1119	11	5.42857	original
1119	12	5.42857	original
1119	13	5.42857	original
1119	14	5.28571	original
1119	15	5.42857	original
1119	16	5.42857	original
1119	17	5.57143	original
1119	18	5.57143	original
1119	19	5.5	original
1119	20	5.42857	original
1120	1	3.5	coloredps
1120	2	7	coloredps
1120	3	6.57143	coloredps
1120	4	7.57143	coloredps
1120	5	8.28571	coloredps
1120	6	7.85714	coloredps
1120	7	8.33333	coloredps
1120	8	8.5	coloredps
1120	9	8.5	coloredps
1120	10	8.85714	coloredps
1120	11	9	coloredps
1120	12	10	coloredps
1120	13	10	coloredps
1120	14	9.5	coloredps
1120	15	9.66667	coloredps
1120	16	10.3333	coloredps
1120	17	10	coloredps
1120	18	9.71429	coloredps
1120	19	10.2857	coloredps
1120	20	12	coloredps
1120	1	2.83333	ls
1120	2	3.85714	ls
1120	3	5	ls
1120	4	5.42857	ls
1120	5	5.42857	ls
1120	6	5.66667	ls
1120	7	5.83333	ls
1120	8	7.14286	ls
1120	9	6.83333	ls
1120	10	6.66667	ls
1120	11	5.71429	ls
1120	12	7	ls
1120	13	6.85714	ls
1120	14	7.66667	ls
1120	15	7.42857	ls
1120	16	7.85714	ls
1120	17	8.5	ls
1120	18	9.28571	ls
1120	19	8.85714	ls
1120	20	9.14286	ls
1120	1	2.33333	original
1120	2	3.42857	original
1120	3	3.5	original
1120	4	3.57143	original
1120	5	3.71429	original
1120	6	3.57143	original
1120	7	3.57143	original
1120	8	3.5	original
1120	9	4.16667	original
1120	10	3.57143	original
1120	11	3.57143	original
1120	12	3.71429	original
1120	13	4.5	original
1120	14	5.42857	original
1120	15	5.42857	original
1120	16	5.42857	original
1120	17	5.42857	original
1120	18	5.42857	original
1120	19	5.42857	original
1120	20	5.42857	original
1123	1	4	coloredps
1123	2	8.85714	coloredps
1123	3	9.57143	coloredps
1123	4	9	coloredps
1123	5	9.28571	coloredps
1123	6	12.8571	coloredps
1123	7	12.8571	coloredps
1123	8	11.5714	coloredps
1123	9	11.2857	coloredps
1123	10	12	coloredps
1123	11	12.7143	coloredps
1123	12	11.4286	coloredps
1123	13	12	coloredps
1123	14	12.1429	coloredps
1123	15	10	coloredps
1123	16	9.125	coloredps
1123	17	11.5714	coloredps
1123	18	11.7143	coloredps
1123	19	11.5714	coloredps
1123	20	11.7143	coloredps
1123	1	3.25	ls
1123	2	5.42857	ls
1123	3	6.25	ls
1123	4	7.57143	ls
1123	5	7.57143	ls
1123	6	6.85714	ls
1123	7	6.28571	ls
1123	8	6.42857	ls
1123	9	8.16667	ls
1123	10	9.57143	ls
1123	11	10	ls
1123	12	11.5714	ls
1123	13	11.5714	ls
1123	14	11.5714	ls
1123	15	11	ls
1123	16	9.25	ls
1123	17	9.57143	ls
1123	18	10.1429	ls
1123	19	11.5714	ls
1123	20	11.8333	ls
1123	1	3	original
1123	2	5.57143	original
1123	3	5.625	original
1123	4	6.14286	original
1123	5	7.57143	original
1123	6	7.42857	original
1123	7	7.42857	original
1123	8	6.42857	original
1123	9	5.71429	original
1123	10	5.75	original
1123	11	7	original
1123	12	11.4286	original
1123	13	11.5714	original
1123	14	11.4286	original
1123	15	11.5714	original
1123	16	11.5714	original
1123	17	11.5714	original
1123	18	11.5714	original
1123	19	11.2857	original
1123	20	9.57143	original
1124	1	3.14286	coloredps
1124	2	6.42857	coloredps
1124	3	8.14286	coloredps
1124	4	8	coloredps
1124	5	8	coloredps
1124	6	9.57143	coloredps
1124	7	8.83333	coloredps
1124	8	8.57143	coloredps
1124	9	8	coloredps
1124	10	8.16667	coloredps
1124	11	6.83333	coloredps
1124	12	6.85714	coloredps
1124	13	7	coloredps
1124	14	8.28571	coloredps
1124	15	9.625	coloredps
1124	16	8.85714	coloredps
1124	17	8	coloredps
1124	18	7.71429	coloredps
1124	19	9.4	coloredps
1124	20	10.7143	coloredps
1124	1	1.57143	ls
1124	2	3.28571	ls
1124	3	3.71429	ls
1124	4	3.85714	ls
1124	5	5.28571	ls
1124	6	5.66667	ls
1124	7	5.57143	ls
1124	8	5.71429	ls
1124	9	5.5	ls
1124	10	5.57143	ls
1124	11	5.28571	ls
1124	12	8	ls
1124	13	9.85714	ls
1124	14	9.57143	ls
1124	15	10.7143	ls
1124	16	13.6667	ls
1124	17	12.8333	ls
1124	18	11.6667	ls
1124	19	12.7143	ls
1124	20	13.6667	ls
1124	1	1.16667	original
1124	2	3	original
1124	3	3.57143	original
1124	4	3.71429	original
1124	5	3.57143	original
1124	6	3.71429	original
1124	7	4.14286	original
1124	8	5.57143	original
1124	9	5.5	original
1124	10	5.57143	original
1124	11	5.28571	original
1124	12	4.25	original
1124	13	5.57143	original
1124	14	5.57143	original
1124	15	5.57143	original
1124	16	6.71429	original
1124	17	7.57143	original
1124	18	7.42857	original
1124	19	6	original
1124	20	5.57143	original
1126	1	3.75	coloredps
1126	2	5	coloredps
1126	3	5.28571	coloredps
1126	4	6.375	coloredps
1126	5	7	coloredps
1126	6	8	coloredps
1126	7	8.28571	coloredps
1126	8	6.5	coloredps
1126	9	6.71429	coloredps
1126	10	7.28571	coloredps
1126	11	7.28571	coloredps
1126	12	8.14286	coloredps
1126	13	7.14286	coloredps
1126	14	7	coloredps
1126	15	7.85714	coloredps
1126	16	8.85714	coloredps
1126	17	8.71429	coloredps
1126	18	9.14286	coloredps
1126	19	8.14286	coloredps
1126	20	7.28571	coloredps
1126	1	3	ls
1126	2	3.5	ls
1126	3	4	ls
1126	4	5.625	ls
1126	5	5.5	ls
1126	6	5.5	ls
1126	7	5.42857	ls
1126	8	5.5	ls
1126	9	5.57143	ls
1126	10	5.42857	ls
1126	11	5.57143	ls
1126	12	5.71429	ls
1126	13	6.5	ls
1126	14	7.42857	ls
1126	15	7.42857	ls
1126	16	7.57143	ls
1126	17	7.57143	ls
1126	18	7.57143	ls
1126	19	7.85714	ls
1126	20	9.71429	ls
1126	1	3	original
1126	2	4.25	original
1126	3	5.5	original
1126	4	5.57143	original
1126	5	5.5	original
1126	6	5.57143	original
1126	7	5.5	original
1126	8	5.625	original
1126	9	5.625	original
1126	10	5.57143	original
1126	11	5.42857	original
1126	12	5.5	original
1126	13	5.5	original
1126	14	5.5	original
1126	15	6.14286	original
1126	16	7.5	original
1126	17	7.57143	original
1126	18	7.57143	original
1126	19	7.42857	original
1126	20	7.42857	original
1127	1	4.5	coloredps
1127	2	7.71429	coloredps
1127	3	7.85714	coloredps
1127	4	9.16667	coloredps
1127	5	8.8	coloredps
1127	6	8.85714	coloredps
1127	7	9.16667	coloredps
1127	8	8.42857	coloredps
1127	9	9.33333	coloredps
1127	10	9.8	coloredps
1127	11	8.16667	coloredps
1127	12	9.6	coloredps
1127	13	10.4	coloredps
1127	14	10.8	coloredps
1127	15	9	coloredps
1127	16	7.66667	coloredps
1127	17	9.16667	coloredps
1127	18	9	coloredps
1127	19	9.5	coloredps
1127	20	9	coloredps
1127	1	2.14286	ls
1127	2	3.57143	ls
1127	3	3.5	ls
1127	4	3.14286	ls
1127	5	3.57143	ls
1127	6	4.85714	ls
1127	7	5.5	ls
1127	8	5.5	ls
1127	9	5.42857	ls
1127	10	5.4	ls
1127	11	6.16667	ls
1127	12	7.6	ls
1127	13	7.6	ls
1127	14	7.16667	ls
1127	15	5.66667	ls
1127	16	5.5	ls
1127	17	5.5	ls
1127	18	6.33333	ls
1127	19	6.4	ls
1127	20	5.8	ls
1127	1	2.85714	original
1127	2	3.57143	original
1127	3	3.6	original
1127	4	3.5	original
1127	5	4.28571	original
1127	6	5.42857	original
1127	7	5.42857	original
1127	9	5.42857	original
1127	10	5.5	original
1127	11	5.5	original
1127	12	5.6	original
1127	13	5.6	original
1127	14	5.6	original
1127	15	5.5	original
1127	16	5.4	original
1127	17	5.4	original
1127	18	5.42857	original
1127	19	5.4	original
1127	20	5	original
1129	1	3.85714	coloredps
1129	2	5.57143	coloredps
1129	3	6.14286	coloredps
1129	4	7	coloredps
1129	5	6.42857	coloredps
1129	6	6.57143	coloredps
1129	7	6.85714	coloredps
1129	8	8.42857	coloredps
1129	9	9.42857	coloredps
1129	10	8.85714	coloredps
1129	11	8.14286	coloredps
1129	12	9	coloredps
1129	13	8.42857	coloredps
1129	14	8.25	coloredps
1129	15	8.71429	coloredps
1129	16	8.42857	coloredps
1129	17	9.28571	coloredps
1129	18	9.125	coloredps
1129	19	10.1429	coloredps
1129	20	10.5714	coloredps
1129	1	2.85714	ls
1129	2	4.28571	ls
1129	3	5.5	ls
1129	4	5.57143	ls
1129	5	6.71429	ls
1129	6	7.57143	ls
1129	7	7.57143	ls
1129	8	7.42857	ls
1129	9	7.42857	ls
1129	10	7.57143	ls
1129	11	8.57143	ls
1129	12	9.71429	ls
1129	13	10.7143	ls
1129	14	11.7143	ls
1129	15	11.5714	ls
1129	16	11.5714	ls
1129	17	11.5714	ls
1129	18	11.6667	ls
1129	19	11.7143	ls
1129	20	13.5	ls
1129	1	3	original
1129	2	3.71429	original
1129	3	5	original
1129	4	5.42857	original
1129	5	5.42857	original
1129	6	5.5	original
1129	7	5.57143	original
1129	8	5.57143	original
1129	9	5.57143	original
1129	10	5.125	original
1129	11	5.28571	original
1129	12	5.5	original
1129	13	5	original
1129	14	5.5	original
1129	15	5.5	original
1129	16	5.125	original
1129	17	4	original
1129	18	4.375	original
1129	19	4.75	original
1129	20	5.25	original
1130	1	4.25	coloredps
1130	2	6.71429	coloredps
1130	3	7.375	coloredps
1130	4	8.71429	coloredps
1130	5	9.28571	coloredps
1130	6	7.71429	coloredps
1130	7	8.14286	coloredps
1130	8	7.42857	coloredps
1130	9	9.57143	coloredps
1130	10	9	coloredps
1130	11	8.71429	coloredps
1130	12	9.28571	coloredps
1130	13	9.28571	coloredps
1130	14	8.85714	coloredps
1130	15	9.42857	coloredps
1130	16	8.14286	coloredps
1130	17	9.57143	coloredps
1130	18	9.85714	coloredps
1130	19	11.2857	coloredps
1130	20	11.7143	coloredps
1130	1	2.85714	ls
1130	2	3.57143	ls
1130	3	3.57143	ls
1130	4	4.14286	ls
1130	5	5.5	ls
1130	6	5.42857	ls
1130	7	5.625	ls
1130	8	5.5	ls
1130	9	5.57143	ls
1130	10	5.85714	ls
1130	11	6.5	ls
1130	12	7.42857	ls
1130	13	7.42857	ls
1130	14	7.42857	ls
1130	15	7.25	ls
1130	16	7.57143	ls
1130	17	7.71429	ls
1130	18	9	ls
1130	19	9.28571	ls
1130	20	9.57143	ls
1130	1	3	original
1130	2	3.57143	original
1130	3	3.57143	original
1130	4	3.625	original
1130	5	4.57143	original
1130	6	7.57143	original
1130	7	7.5	original
1130	8	7.42857	original
1130	9	7.42857	original
1130	10	7.57143	original
1130	11	7.5	original
1130	12	7.57143	original
1130	13	7.5	original
1130	14	7.42857	original
1130	15	5.625	original
1130	16	5.42857	original
1130	17	5.5	original
1130	18	5.375	original
1130	19	5.42857	original
1130	20	5.5	original
1131	1	3.85714	coloredps
1131	2	6.57143	coloredps
1131	3	7.28571	coloredps
1131	4	5.85714	coloredps
1131	5	5.57143	coloredps
1131	6	6.28571	coloredps
1131	7	8	coloredps
1131	8	7.28571	coloredps
1131	9	8.28571	coloredps
1131	10	6.57143	coloredps
1131	11	7.14286	coloredps
1131	12	7.57143	coloredps
1131	13	7.42857	coloredps
1131	14	6.5	coloredps
1131	15	6.57143	coloredps
1131	16	7.57143	coloredps
1131	17	7.14286	coloredps
1131	18	6.57143	coloredps
1131	19	7	coloredps
1131	20	5.71429	coloredps
1131	1	2.83333	ls
1131	2	3.5	ls
1131	3	3.5	ls
1131	4	4.85714	ls
1131	5	4	ls
1131	6	2.875	ls
1131	7	4.25	ls
1131	8	5.5	ls
1131	9	5.85714	ls
1131	10	5.55556	ls
1131	11	5.57143	ls
1131	12	5.625	ls
1131	13	6.25	ls
1131	14	7.42857	ls
1131	15	8.71429	ls
1131	16	9.57143	ls
1131	17	9.5	ls
1131	18	9.42857	ls
1131	19	9.42857	ls
1131	20	9.42857	ls
1131	1	2.85714	original
1131	2	4.25	original
1131	3	5.5	original
1131	4	5.5	original
1131	5	5.25	original
1131	6	3.75	original
1131	7	3.625	original
1131	8	4.625	original
1131	9	5.57143	original
1131	10	5.625	original
1131	11	5.5	original
1131	12	5.5	original
1131	13	5.25	original
1131	14	5.375	original
1131	15	5.5	original
1131	16	5.57143	original
1131	17	5.57143	original
1131	18	4.71429	original
1131	19	3.625	original
1131	20	4.25	original
1132	1	4	coloredps
1132	2	8.85714	coloredps
1132	3	10.1429	coloredps
1132	4	10.7143	coloredps
1132	5	11	coloredps
1132	6	11.5714	coloredps
1132	7	12	coloredps
1132	8	11	coloredps
1132	9	10.25	coloredps
1132	10	10.1429	coloredps
1132	11	9.71429	coloredps
1132	12	10.5714	coloredps
1132	13	11	coloredps
1132	14	10.1429	coloredps
1132	15	13	coloredps
1132	16	13	coloredps
1132	17	13.6667	coloredps
1132	18	13	coloredps
1132	19	12.6	coloredps
1132	20	12.4286	coloredps
1132	1	2.71429	ls
1132	2	4.71429	ls
1132	3	5.625	ls
1132	4	6.14286	ls
1132	5	7.42857	ls
1132	6	7.55556	ls
1132	7	7.28571	ls
1132	8	7.28571	ls
1132	9	7.57143	ls
1132	10	7.5	ls
1132	11	5.625	ls
1132	12	5.5	ls
1132	13	9.28571	ls
1132	14	8.85714	ls
1132	15	8.42857	ls
1132	16	10.2857	ls
1132	17	11.4286	ls
1132	18	11.5714	ls
1132	19	11.5714	ls
1132	20	11.5714	ls
1132	1	3	original
1132	2	3.57143	original
1132	3	3.5	original
1132	4	3.5	original
1132	5	4	original
1132	6	5.57143	original
1132	7	5.5	original
1132	8	5.42857	original
1132	9	5.57143	original
1132	10	5.57143	original
1132	11	5.125	original
1132	12	6	original
1132	13	7.57143	original
1132	14	7.57143	original
1132	15	7.57143	original
1132	16	7.28571	original
1132	17	5.42857	original
1132	18	5.5	original
1132	19	5.57143	original
1132	20	5.71429	original
1133	1	4.375	coloredps
1133	2	7.375	coloredps
1133	3	7.71429	coloredps
1133	4	8.85714	coloredps
1133	5	7.85714	coloredps
1133	6	8.14286	coloredps
1133	7	8.75	coloredps
1133	8	8.5	coloredps
1133	9	7.57143	coloredps
1133	10	8	coloredps
1133	11	8.57143	coloredps
1133	12	7.875	coloredps
1133	13	7.85714	coloredps
1133	14	8.28571	coloredps
1133	15	9.57143	coloredps
1133	16	8.71429	coloredps
1133	17	8.5	coloredps
1133	18	9.57143	coloredps
1133	19	10.4286	coloredps
1133	20	9.85714	coloredps
1133	1	3	ls
1133	2	5.28571	ls
1133	3	5.625	ls
1133	4	5.57143	ls
1133	5	5.57143	ls
1133	6	5.6	ls
1133	8	6.75	ls
1133	9	7.57143	ls
1133	10	7.42857	ls
1133	11	7.57143	ls
1133	12	7.57143	ls
1133	13	5.71429	ls
1133	14	6.71429	ls
1133	15	7.57143	ls
1133	16	7.57143	ls
1133	17	7.71429	ls
1133	18	7.85714	ls
1133	19	9.42857	ls
1133	20	9.42857	ls
1133	1	3.125	original
1133	2	5.5	original
1133	3	5.5	original
1133	4	5.57143	original
1133	5	5.5	original
1133	6	5.5	original
1133	7	5.5	original
1133	8	5.5	original
1133	9	5.625	original
1133	10	5.5	original
1133	11	5.5	original
1133	12	5.5	original
1133	13	5.625	original
1133	14	5.625	original
1133	15	5.5	original
1133	16	5.5	original
1133	17	5.625	original
1133	18	5.625	original
1133	19	5.5	original
1133	20	5.5	original
1134	1	3.5	coloredps
1134	2	5.85714	coloredps
1134	3	7.71429	coloredps
1134	4	9.85714	coloredps
1134	5	9.125	coloredps
1134	6	8.875	coloredps
1134	7	9.71429	coloredps
1134	8	9.71429	coloredps
1134	9	9.42857	coloredps
1134	10	9.28571	coloredps
1134	11	9.57143	coloredps
1134	12	9.28571	coloredps
1134	13	9.14286	coloredps
1134	14	9.28571	coloredps
1134	15	9.85714	coloredps
1134	16	9.14286	coloredps
1134	17	9.125	coloredps
1134	18	8.14286	coloredps
1134	19	8.42857	coloredps
1134	20	10.2857	coloredps
1134	1	3	ls
1134	2	3.625	ls
1134	3	4.375	ls
1134	4	5.5	ls
1134	5	5.625	ls
1134	6	6.71429	ls
1134	7	7.57143	ls
1134	8	7.57143	ls
1134	9	7.57143	ls
1134	10	7.57143	ls
1134	11	7.57143	ls
1134	12	7.5	ls
1134	13	7.5	ls
1134	14	7.57143	ls
1134	15	7.57143	ls
1134	16	7.57143	ls
1134	17	7.42857	ls
1134	18	7.57143	ls
1134	19	8.28571	ls
1134	20	9.57143	ls
1134	1	3	original
1134	2	4.625	original
1134	3	6.25	original
1134	4	7.42857	original
1134	5	7.57143	original
1134	6	7.57143	original
1134	7	7.5	original
1134	8	7.42857	original
1134	9	7.57143	original
1134	10	7.5	original
1134	11	7.57143	original
1134	12	7.57143	original
1134	13	7.5	original
1134	14	7.42857	original
1134	15	7.5	original
1134	16	7.57143	original
1134	17	7.57143	original
1134	18	7.57143	original
1134	19	7.57143	original
1134	20	7.57143	original
1135	1	3.375	coloredps
1135	2	6.14286	coloredps
1135	3	8.6	coloredps
1135	4	7.71429	coloredps
1135	5	5.875	coloredps
1135	6	5.57143	coloredps
1135	7	6.125	coloredps
1135	8	7.42857	coloredps
1135	9	5.85714	coloredps
1135	10	3.75	coloredps
1135	11	6.375	coloredps
1135	12	7.57143	coloredps
1135	13	8.125	coloredps
1135	14	7.85714	coloredps
1135	15	7	coloredps
1135	16	7.14286	coloredps
1135	17	6.71429	coloredps
1135	18	6.875	coloredps
1135	19	4	coloredps
1135	20	7.71429	coloredps
1135	1	2.375	ls
1135	2	2.28571	ls
1135	3	3.5	ls
1135	4	5	ls
1135	5	5.5	ls
1135	6	4.375	ls
1135	7	3.625	ls
1135	8	5.5	ls
1135	9	5.5	ls
1135	10	5.71429	ls
1135	11	5.625	ls
1135	12	7.125	ls
1135	13	9.57143	ls
1135	14	7.42857	ls
1135	15	7.375	ls
1135	16	7.42857	ls
1135	17	8.28571	ls
1135	18	8.71429	ls
1135	19	7.25	ls
1135	20	7.5	ls
1135	1	2.125	original
1135	2	3	original
1135	3	3.5	original
1135	4	3.5	original
1135	6	3	original
1135	7	4.375	original
1135	8	4.75	original
1135	9	3.5	original
1135	10	3.5	original
1135	11	4.625	original
1135	12	5.5	original
1135	13	3.75	original
1135	14	5	original
1135	15	4.5	original
1135	16	3.375	original
1135	17	4.875	original
1135	18	5.25	original
1135	19	4.55556	original
1135	20	2.375	original
1136	1	3.5	coloredps
1136	2	6.16667	coloredps
1136	3	6.16667	coloredps
1136	4	6.16667	coloredps
1136	5	5.71429	coloredps
1136	6	5.57143	coloredps
1136	7	5.83333	coloredps
1136	8	7.16667	coloredps
1136	9	7.33333	coloredps
1136	10	7.83333	coloredps
1136	11	7.8	coloredps
1136	12	7.83333	coloredps
1136	13	7.28571	coloredps
1136	14	7.83333	coloredps
1136	15	7.28571	coloredps
1136	16	6.33333	coloredps
1136	17	7.28571	coloredps
1136	18	8	coloredps
1136	19	7.71429	coloredps
1136	20	8.42857	coloredps
1136	1	2.83333	ls
1136	2	3.5	ls
1136	3	4.28571	ls
1136	4	5.42857	ls
1136	5	5.42857	ls
1136	6	5.5	ls
1136	7	5.5	ls
1136	8	5.66667	ls
1136	9	5.5	ls
1136	10	7.71429	ls
1136	11	9.6	ls
1136	12	9.5	ls
1136	13	9.6	ls
1136	14	9.6	ls
1136	15	9.33333	ls
1136	16	9.33333	ls
1136	17	9.4	ls
1136	18	9.5	ls
1136	19	9.6	ls
1136	20	7.57143	ls
1136	1	2.83333	original
1136	2	3.85714	original
1136	3	5.42857	original
1136	4	5.14286	original
1136	5	5.42857	original
1136	6	5.5	original
1136	7	5.57143	original
1136	8	5.5	original
1136	9	5.33333	original
1136	10	4.5	original
1136	11	5.57143	original
1136	12	5.57143	original
1136	13	5.42857	original
1136	14	5.42857	original
1136	15	5.5	original
1136	16	5.5	original
1136	17	5.5	original
1136	18	5.57143	original
1136	19	5.5	original
1136	20	5.5	original
1137	1	3.5	coloredps
1137	2	5.42857	coloredps
1137	3	8.28571	coloredps
1137	4	7.57143	coloredps
1137	5	8.33333	coloredps
1137	6	9.33333	coloredps
1137	7	10.4286	coloredps
1137	8	9.28571	coloredps
1137	9	9.85714	coloredps
1137	10	11.6667	coloredps
1137	11	9.85714	coloredps
1137	12	9.57143	coloredps
1137	13	10.4286	coloredps
1137	14	10.1429	coloredps
1137	15	10.7143	coloredps
1137	16	10	coloredps
1137	17	10.2857	coloredps
1137	18	10.1429	coloredps
1137	19	10.5714	coloredps
1137	20	11.1429	coloredps
1137	1	3.14286	ls
1137	2	5.42857	ls
1137	3	5.5	ls
1137	4	5.375	ls
1137	5	6.14286	ls
1137	6	7.57143	ls
1137	7	7.57143	ls
1137	8	7.57143	ls
1137	9	7.57143	ls
1137	10	8.14286	ls
1137	11	9.57143	ls
1137	12	9.71429	ls
1137	13	11.4286	ls
1137	14	11.6667	ls
1137	15	9.71429	ls
1137	16	10.8571	ls
1137	17	10.2857	ls
1137	18	9.85714	ls
1137	19	11.4286	ls
1137	20	12.8	ls
1137	1	3.375	original
1137	2	5.42857	original
1137	3	3	original
1137	4	4	original
1137	5	5.28571	original
1137	6	5.625	original
1137	7	5.375	original
1137	8	4.375	original
1137	9	5.57143	original
1137	10	5.71429	original
1137	11	5.57143	original
1137	12	5.5	original
1137	13	5.5	original
1137	14	5.5	original
1137	15	6.85714	original
1137	16	7.55556	original
1137	17	7.57143	original
1137	18	7.57143	original
1137	19	7.57143	original
1137	20	7.57143	original
1139	1	4	coloredps
1139	2	8.14286	coloredps
1139	3	9.71429	coloredps
1139	4	8.42857	coloredps
1139	5	9.375	coloredps
1139	6	9.57143	coloredps
1139	7	9.71429	coloredps
1139	8	9.125	coloredps
1139	9	9.42857	coloredps
1139	10	11.1667	coloredps
1139	11	11.1429	coloredps
1139	12	11.2857	coloredps
1139	13	12.5714	coloredps
1139	14	13.1429	coloredps
1139	15	12.1429	coloredps
1139	16	10.8571	coloredps
1139	17	10.4286	coloredps
1139	18	11.4286	coloredps
1139	19	11	coloredps
1139	20	10.1429	coloredps
1139	1	3.5	ls
1139	2	5.57143	ls
1139	3	6.14286	ls
1139	4	7.57143	ls
1139	5	8.625	ls
1139	6	9.57143	ls
1139	7	9.57143	ls
1139	8	10.2857	ls
1139	9	11.5714	ls
1139	10	11.5714	ls
1139	11	10.1429	ls
1139	12	10.4286	ls
1139	13	12.1429	ls
1139	14	13.5714	ls
1139	15	13.6667	ls
1139	16	13.4286	ls
1139	17	13.5714	ls
1139	18	13.5	ls
1139	19	13.2857	ls
1139	20	13.4286	ls
1139	1	3.25	original
1139	2	5.42857	original
1139	3	5.42857	original
1139	4	5.625	original
1139	5	5.625	original
1139	6	5.57143	original
1139	7	5.57143	original
1139	8	5.5	original
1139	9	5.57143	original
1139	10	5.71429	original
1139	11	6.28571	original
1139	12	7.5	original
1139	13	7.57143	original
1139	14	7.57143	original
1139	15	7.57143	original
1139	16	7.57143	original
1139	17	7.57143	original
1139	18	7.57143	original
1139	19	7.57143	original
1139	20	7.57143	original
1140	1	4	coloredps
1140	2	8.42857	coloredps
1140	3	9.28571	coloredps
1140	4	9.71429	coloredps
1140	5	10.2857	coloredps
1140	6	11.1667	coloredps
1140	7	11.1667	coloredps
1140	8	10.7143	coloredps
1140	9	10.4286	coloredps
1140	10	11	coloredps
1140	11	10.7143	coloredps
1140	12	10.1429	coloredps
1140	13	11.5	coloredps
1140	14	10.7143	coloredps
1140	15	10.5714	coloredps
1140	16	10	coloredps
1140	17	9.28571	coloredps
1140	18	9.42857	coloredps
1140	19	10.1429	coloredps
1140	20	11.6667	coloredps
1140	1	3.57143	ls
1140	2	5.71429	ls
1140	3	5.71429	ls
1140	4	7.5	ls
[truncated: 701 more rows]

## Sheet: TrainingData_MF_GainScores
Subject	Overall_gainscore	Irrigator_gainscore	PenEmUp_gainscore	RidingShotgun_gainscore	SafeCracker_gainscore	SentryDuty_gainscore	SupplyRun_gainscore
1000	-0.51581	9.00476	0.630005	1.20467	0.477273	0.388889	1.91667
1001	-0.00281894	9.40385	10.8472	0.812373	2.28472	0.375992	2.08019
1002	0.034025	8.325	5.4347	1.09485	1.12698	1.80258	2.6
1003	-0.662506	6.27549	0.348329	0.838843	0.838889	1.55139	0.572169
1004	1.35773	12.2833	10.1071	1.81486	10.2611	2.59722	2.21355
1005	0.0542793	5.48077	7.66529	2.05951	1.67758	1.18254	1.82115
1006	0.430835	13.9129	10.8918	1.68548	5.22024	0.316468	0.524242
1008	0.00125014	15.4167	3.39338	0.997485	3.32639	0.473755	1.3
1009	-1.0251	7.74615	4.57703	0.0824285	-1.05556	-0.15	0.810723
1010	0.922111	8.43636	10.3879	1.76861	3.98413	1.77778	5.08081
1011	0.0909861	11.2731	7.82917	1.06851	1.81918	1.02381	1.94893
1012	0.285309	15.1291	9.9339	0.745513	4.02083	0.559524	1.37879
1013	0.292943	11.75	9.18085	1.30158	3.78274	0.604167	1.97917
1014	0.70498	11.925	11.7078	1.24762	7.69444	1.04167	1.51365
1015	-1.16856	4.04817	1.56516	0.967914	0.645833	-0.291667	-0.391667
1016	0.71994	12.5848	11.2627	1.20584	5.13889	1.31111	2.69545
1017	0.551671	10.6833	11.3933	1.44762	3.16071	1.22222	2.83144
1018	-1.10655	7.97222	10.8455	-0.731922	1.33036	-0.926768	-0.727778
1019	-0.598	5.49103	5.85642	1.17946	1.33472	0.311111	0.431944
1021	1.27056	12.7538	10.3553	1.71585	4.82143	2.35	4.99432
1022	-0.192302	3.82292	9.1619	1.03698	2.03214	1.12083	1.82222
1023	-0.0703495	15.45	5.66655	0.4915	3.07302	0.516667	0.982143
1024	-0.26426	8.425	4.71313	1.20586	1.99192	0.85	1.14722
1025	1.08236	14.024	8.37754	1.60255	6.99603	2.02727	3.125
1026	0.0669773	9.43956	11.9214	0.980873	2.35	1.33182	0.405357
1027	-0.532898	4.87302	4.51316	1.34025	-0.295455	0.583333	1.88333
1028	0.0614643	7.31667	10.7859	0.969179	3.20972	1.33333	1.09028
1029	1.14434	11.0833	8.98797	1.88864	4.82143	3.04524	3.67143
1030	-0.139225	8.55	8.74811	1.5005	0.9	0.888889	0.7
1031	-1.34729	1.69935	-0.230171	1.01243	0.0789474	0	-0.522222
1032	0.616855	10.7538	10.1703	1.93832	5.02417	1.33194	1.54167
1034	0.744941	6.66667	11.5084	1.92407	5.53333	2.49524	1.60417
1035	0.619384	13.6333	12.3182	1.87842	1.0786	1.55694	1.77958
1036	-0.675829	4.27976	2.1044	1.58464	1.72222	0.930556	-0.402183
1038	0.196106	4.39583	11.5625	1.81768	5.07222	1.01885	0.766667
1039	0.178013	5.60221	12.5065	1.52685	4.72222	0.96131	0.690476
1040	-0.85882	5.02745	1.39861	0.298291	4.75714	-0.180159	0.544444
1041	0.0811821	8.06218	4.77803	1.4427	4.44147	1.03889	1.88016
1042	0.444458	11.7333	6.10518	2.04519	4.83433	0.980159	1.63889
1043	-0.260177	5.09771	8.49762	0.558173	3.46032	0.900794	1.46111
1044	-1.02326	6.04412	9.51471	-0.640351	-0.0166667	0.216667	-0.0124459
1045	-0.983371	11.5919	2.28283	0.322712	0.285256	-0.863636	0.333333
1046	-0.35185	8.47778	4.29094	1.29363	5.01145	-0.122222	0.135714
1047	1.06466	12.2121	8.46316	1.87783	3.94286	2.23611	4.56566
1048	-1.23839	7.60599	0.255952	-0.609094	1.75357	0.161111	-0.120833

## Sheet: TrainingData_AC_GainScores
Subject	Overall_gainscore	ChangeDetection_gainscore	VisualSearch_gainscore
1100	0.0916373	-0.0128141	0.196089
1101	0.429383	0.000481946	0.858283
1102	-0.513337	-0.116386	-0.910289
1103	-0.13219	-1.0473	0.782924
1104	-0.199285	0.0883687	-0.486938
1105	0.231884	0.200182	0.263587
1106	-0.459853	-0.923293	0.00358621
1108	-0.121283	-0.202512	-0.0400545
1109	-0.182762	0.989962	-1.35549
1111	0.337188	0.540622	0.133754
1112	-0.0105658	-0.197881	0.17675
1113	0.442789	-0.444796	1.33037
1114	0.596664	-0.178916	1.37224
1115	0.746874	0.837366	0.656382
1116	-0.0637346	-0.401672	0.274203
1117	-0.418513	0.306189	-1.14322
1118	-0.0144785	0.0423428	-0.0712998
1119	-0.0335304	0.147039	-0.2141
1120	0.82968	1.55302	0.106345
1123	0.465868	-0.0561568	0.987892
1124	0.610829	0.140184	1.08147
1126	0.195159	0.607989	-0.21767
1127	-0.497669	0.0314573	-1.02679
1129	0.317925	0.191203	0.444646
1130	0.239565	0.325245	0.153884
1131	-1.67471	-2.07103	-1.27839
1132	0.0455127	-0.395809	0.486835
1133	-0.259514	0.0744132	-0.59344
1134	0.200138	0.318858	0.0814189
1135	-0.687994	0.0141666	-1.39015
1136	-0.339612	-0.0807871	-0.598438
1137	0.412115	0.107929	0.716302
1139	0.00927886	-0.464402	0.48296
1140	0.472967	0.832338	0.113596
1141	-0.395155	-0.293473	-0.496838
1142	0.012865	0.14768	-0.12195
1143	0.505592	-0.248371	1.25955
1145	0.360005	0.167044	0.552967
1146	-1.26861	-0.579341	-1.95787
1147	0.259896	-0.375634	0.895427
1148	0.0245543	0.393859	-0.34475
1149	-0.120448	-0.541472	0.300575
1150	-0.124404	0.23318	-0.481988
1151	-0.28031	-0.179964	-0.380656
1152	-0.0404171	0.520896	-0.60173

## Sheet: TrainingFeedback
Subject	Frustration1	Motivation1	Demand1	Engagement1	Enjoyment1	S1 Frustration - Pen 'Em Up / Frustration - VS Ls	S1 Frustration - Irrigator / Frustration - VS Ps	S1 Frustration - Sentry Duty / Frustration - VS Original	S1 Frustration - Supply Run / Frustration - CD Shapes	S1 Frustration - Riding Shotgun / Frustration - CD Letters	S1 Frustration - Safe Cracker / Frustration - CD Cars	S1 Motivation - Irrigator / Motivation VS Ls	S1 Motivation - Pen 'Em Up / Motivation - VS Ps	S1 Motivation - Sentry Duty / Motivation - VS Original	S1 Motivation - Supply Run / Motivation - CD Shapes	S1 Motivation Riding Shotgun / Motivation - CD Letters	S1 Motivation - Safe Cracker / Motivation - CD Cars	S1 Demand - Pen ' Em Up / Demand - VS Ls	S1 Demand - Irrigator / Demand - VS Ps	S1 Demand - Sentry Duty / Demand - VS Original	S1 Demand - Supply Run / Demand - CD Shapes	S1 Demand - Safe Cracker / Demand - CD Letters	S1 Demand - Riding Shotgun / Demand - CD Cars	S1 Engagement - Pen 'Em Up / Engagement - VS Ls	S1 Engagement - Irrigator / Engagement - VS Ps	S1 Engagement - Sentry Duty / Engagement - VS Original	S1 Engagement - Supply Run / Engagement - CD Shapes	S1 Engagement - Riding Shotgun / Engagement - CD Letters	S1 Engagement - Safe Cracker / Engagement - CD Cars	S1 Enjoyment - Pen 'Em Up / Enjoyment - VS Ls	S1 Enjoyment - Irrigator / Enjoyment - VS Ps	S1 Enjoyment - Sentry Duty / Enjoyment - VS Original	S1 Enjoyment - Supply Run / Enjoyment - CD Shapes	S1 Enjoyment - Riding Shotgun / Enjoyment - CD Letters	S1 Enjoyment - Safe Cracker / Enjoyment - CD Cars	Frustration10	Motivation10	Demand10	Engagement10	Enjoyment10	S10 Frustration - Pen 'Em Up / Frustration - VS Ls	S10 Frustration - Irrigator / Frustration - VS Ps	S10 Frustration - Sentry Duty / Frustration - VS Original	S10 Frustration - Supply Run / Frustration - CD Shapes	S10 Frustration - Riding Shotgun / Frustration - CD Letters	S10 Frustration - Safe Cracker / Frustration - CD Cars	S10 Motivation - Irrigator / Motivation VS Ls	S10 Motivation - Pen 'Em Up / Motivation - VS Ps	S10 Motivation - Sentry Duty / Motivation - VS Original
1000	3.66667	7.66667	7.66667	7.5	4.66667	6	1	3	10	1	1	8	7	7	8	8	8	7	8	7	8	8	8	7	8	7	7	8	8	3	4	3	5	6	7	4	7	6.83333	7.33333	5.5	3	3	8	3	4	3	7	5	6
1001	5.33333	5.83333	6.16667	5.5	5	3	5	7	8	7	2	5	7	4	6	4	9	6	4	5	8	7	7	8	4	3	7	3	8	6	5	2	6	3	8	5	4.5	6.83333	4.83333	3.5	10	2	3	5	5	5	7	7	2
1002	7	4	4	4.33333	4.5	7	5	7	9	7	7	5	3	5	1	5	5	3	5	5	1	7	3	3	8	4	1	5	5	3	8	5	1	5	5	6.83333	3.66667	6	4	4	7	6	8	8	6	6	8	3	2
1003	6.5	8.5	7	8.5	7.83333	10	4	6	9	9	1	8	8	9	9	10	7	7	7	7	7	7	7	9	8	8	10	10	6	9	7	8	7	10	6	5.5	7.5	8.33333	6.33333	6.5	7	3	7	6	7	3	10	1	9
1004	6.5	7.16667	8.5	6.66667	6.83333	5	7	8	8	7	4	10	8	5	4	6	10	7	8	10	10	7	9	6	10	3	4	7	10	8	10	5	3	5	10	10	8	8.66667	7.66667	7.16667	10	10	10	10	10	10	10	10	7
1005	5.5	6.66667	6.16667	7.16667	6.5	5	5	5	4	7	7	7	8	7	4	7	7	6	5	6	6	7	7	8	8	8	4	7	8	7	7	7	3	8	7	8.5	7.16667	7	7.66667	6.5	10	10	9	6	10	6	10	10	5
1006	6.16667	7	5.33333	8.33333	6.83333	7	3	8	10	6	3	10	4	4	7	7	10	5	4	5	6	6	6	7	10	8	8	7	10	6	9	6	7	4	9	6.33333	8.83333	8	9.33333	7.5	3	3	10	10	7	5	10	8	6
1008	6.33333	7.33333	5.33333	4.33333	4.16667	5	6	7	7	6	7	8	8	6	6	8	8	6	7	5	6	3	5	7	8	1	1	5	4	3	7	2	2	5	6	5.83333	5.83333	6.5	2	2.66667	9	2	9	7	4	4	10	7	1
1009	4	7	4.83333	5.83333	5.83333	7	7	2	2	2	4	7	7	7	7	7	7	3	4	7	3	6	6	8	6	3	7	5	6	8	6	3	7	5	6	4	6.16667	6.16667	6.16667	5.5	5	3	2	4	2	8	10	5	1
1010	5	4.83333	6.16667	4.5	3.33333	4	2	10	10	2	2	6	8	4	6	2	3	5	5	5	7	7	8	6	6	2	7	2	4	4	3	2	5	2	4	4	3.66667	6.66667	6.5	7.16667	3	3	4	8	5	1	3	2	1
1011	6	6.66667	6.33333	6.83333	5.83333	7	6	9	6	5	3	7	7	6	6	8	6	5	6	7	7	7	6	6	7	7	7	7	7	7	6	5	5	7	5	7.16667	8.16667	7.33333	8.33333	7.16667	7	7	5	10	5	9	9	9	7
1012	4.83333	7	9.5	10	5.33333	6	4	4	6	5	4	8	7	5	5	7	10	10	7	10	10	10	10	10	10	10	10	10	10	6	7	2	2	5	10	7.5	8	9.33333	10	7.83333	10	7	8	7	8	5	10	10	6
1013	2.5	7.66667	7	6.83333	6.16667	3	1	3	3	3	2	10	6	6	6	8	10	7	8	5	8	7	7	5	10	6	7	4	9	4	10	4	5	5	9	5.5	8.5	7.5	7.83333	7	5	4	9	7	5	3	10	9	3
1014	4.83333	9	7.5	7.5	7.16667	5	7	2	5	6	4	9	9	9	9	9	9	7	7	8	8	7	8	7	7	8	8	7	8	8	8	6	6	7	8
1015	7.33333	7	8.66667	5.83333	5.66667	5	5	10	8	9	7	10	9	1	8	4	10	9	7	10	9	9	8	8	9	1	4	3	10	5	10	1	5	3	10	5.5	5.5	8.5	5.66667	4.83333	8	3	7	5	5	5	10	5	1
1016	5	6	6.66667	4.66667	5.5	2	2	7	9	3	7	3	6	5	8	5	9	8	3	7	8	8	6	4	3	2	7	4	8	5	2	5	8	5	8	5.33333	4.83333	7.66667	6.16667	6.33333	10	2	5	4	6	5	9	6	2
1017	4.83333	7.33333	6.83333	8	6.33333	6	7	6	5	3	2	10	5	7	6	7	9	8	5	7	8	6	7	8	8	8	8	8	8	5	10	6	4	5	8	7.5	6.66667	7.16667	6.83333	4.83333	10	3	9	10	10	3	10	5	5
1018	4.5	7.16667	8.33333	7.66667	6.83333	4	1	7	5	4	6	10	10	5	5	8	5	10	10	8	8	6	8	10	10	6	6	8	6	10	10	7	7	5	2	7.83333	5	4.66667	5.5	4.66667	9	4	9	10	8	7	10	10	3
1019	5.33333	7.83333	4.66667	7.33333	5.33333	10	2	7	5	6	2	9	7	9	8	9	5	4	3	4	6	8	3	6	8	8	7	7	8	3	8	6	6	7	2	5	6.66667	6.33333	6.83333	6.16667	5	5	5	5	8	2	8	6	6
1021	4.16667	6.5	7.66667	4.83333	5.16667	7	1	10	3	1	3	10	8	3	4	5	9	9	8	7	8	7	7	6	8	2	3	3	7	3	8	4	4	3	9	2.83333	7.66667	8.16667	7.66667	7.66667	3	1	1	10	1	1	10	6	8
1022	7.16667	5.5	6.16667	5.66667	4.66667	10	9	8	10	1	5	8	7	3	5	5	5	3	6	8	8	6	6	7	9	3	3	7	5	4	9	2	3	6	4	5.16667	5.66667	7.33333	9.83333	5	6	6	4	6	4	5	8	6	5
1023	4	4.66667	10	4.66667	3.83333	4	9	3	3	3	2	10	1	3	3	7	4	10	10	10	10	10	10	1	10	3	3	10	1	1	10	2	3	6	1	5.5	3.66667	8.33333	3.5	4.83333	8	9	8	4	2	2	10	1	2
1024	7.66667	7.83333	9.33333	6.33333	4	8	7	7	8	7	9	10	8	5	10	5	9	10	10	10	8	9	9	7	10	2	8	2	9	1	5	3	6	1	8	4.66667	8.16667	8.16667	8	7	4	7	5	6	3	3	10	8	9
1025	6.66667	7.83333	7.16667	9.16667	5.83333	6	6	8	8	6	6	9	8	5	8	7	10	7	5	9	8	7	7	9	8	10	10	8	10	7	6	4	4	6	8	3.83333	6.83333	7.16667	7.83333	6.66667	4	6	4	4	3	2	9	7	3
1026	4	4.33333	7.16667	5.5	3.33333	3	1	10	6	2	2	8	4	2	4	4	4	9	7	7	6	8	6	5	8	5	5	5	5	1	8	1	3	3	4	7.5	5.66667	8	7.33333	4.66667	7	3	10	9	9	7	9	7	1
1027	5.66667	3.5	6.66667	3.16667	3.16667	6	5	6	7	4	6	10	1	1	1	1	7	5	5	10	10	5	5	1	8	1	1	4	4	1	8	1	1	4	4	10	4.16667	5.5	4.5	5	10	10	10	10	10	10	10	7	2
1028	7.16667	5	6.33333	5.66667	5	4	4	8	8	10	9	5	4	5	6	7	3	8	5	5	8	5	7	5	5	5	8	6	5	4	5	5	4	5	7	8.16667	6.16667	8.83333	6.83333	6.5	9	9	7	10	7	7	10	8	5
1029	4.16667	10	7.5	7.16667	5.5	7	2	5	6	3	2	10	10	10	10	10	10	6	9	9	6	7	8	7	10	2	7	8	9	7	10	1	4	3	8	6	10	7.5	7.16667	5	5	1	10	8	6	6	10	10	10
1030	5.66667	7.83333	7.66667	7	6	5	5	7	5	5	7	10	7	7	9	7	7	3	10	8	10	8	7	7	7	7	7	7	7	1	9	7	5	7	7	6.16667	6.66667	8.83333	8.83333	4.83333	6	4	10	9	4	4	10	2	2
1031	4.5	5.83333	6.66667	7	6.16667	9	1	8	5	2	2	6	7	5	7	6	4	6	7	6	6	7	8	7	7	7	7	7	7	6	6	6	6	7	6	7.66667	6.66667	6.5	7.33333	5.66667	6	7	9	9	9	6	10	7	2
1032	3.5	6	7.16667	5.5	5.16667	2	1	5	5	5	3	7	4	4	4	7	10	5	6	10	5	7	10	5	8	1	3	6	10	3	7	3	4	4	10	4.66667	6.16667	8.5	6.83333	6.66667	8	3	7	4	3	3	6	6	5
1034	1	8.66667	7.66667	7.33333	6.5	1	1	1	1	1	1	10	7	7	10	8	10	6	8	9	8	7	8	5	10	5	8	8	8	3	10	3	8	7	8	4	8.66667	8.66667	8.5	8	3	4	5	4	5	3	10	10	8
1035	5.66667	7.5	8.83333	8.16667	5.83333	6	2	10	7	5	4	9	5	5	8	8	10	8	7	9	10	9	10	7	8	6	9	9	10	4	8	3	5	6	9	8	7.66667	8.83333	6.83333	6.33333	10	9	9	9	10	1	10	9	3
1036	3.83333	5.33333	6	4.33333	4.33333	4	6	4	4	3	2	4	4	4	4	8	8	5	8	6	7	5	5	2	1	4	3	8	8	2	1	4	3	8	8	5.33333	6.83333	7	7.16667	6.5	5	2	8	8	5	4	9	6	6
1038	4.66667	7	8.5	7.16667	4.66667	4	2	8	5	5	4	7	7	7	7	7	7	8	6	10	9	8	10	8	6	7	8	7	7	7	3	4	6	5	3	6.83333	8	8.5	8	6	10	1	10	10	5	5	5	9	8
1039	3.83333	7.66667	7.5	6	6.16667	3	1	4	7	2	6	6	7	9	9	9	6	9	9	5	6	9	7	5	4	7	8	7	5	7	4	8	7	9	2	7.33333	7	7.33333	6.66667	6.66667	7	6	8	7	6	10	9	8	2
1040	4.33333	3.16667	7.33333	5.16667	3	1	1	7	5	6	6	1	1	1	1	5	10	6	6	10	6	10	6	5	5	6	1	4	10	1	1	1	1	4	10	3.66667	6.16667	7.83333	6.5	5.66667	1	2	4	6	7	2	10	7	1
1041	4	5.5	9	5	3.16667	8	2	2	4	2	6	8	1	6	6	6	6	9	9	9	9	9	9	2	8	5	6	4	5	1	6	4	4	3	1	7.66667	5.5	6.66667	4.5	4	8	4	9	10	8	7	10	7	1
1042	6	4.66667	8	5.5	4.16667	10	1	10	5	4	6	10	3	4	3	5	3	8	7	8	9	7	9	4	10	5	4	6	4	2	10	3	4	1	5	5.5	7.16667	7.5	7.5	5.66667	6	4	6	7	5	5	10	6	1
1043	4.66667	5.83333	7.66667	7.5	5.66667	4	4	6	5	4	5	10	1	3	10	1	10	9	2	6	10	10	9	7	3	8	10	7	10	1	9	1	10	3	10	7.16667	6.66667	7.5	6.5	5.16667	10	1	10	6	10	6	10	8	5
1044	3.5	8	7.83333	7	5.66667	1	1	7	10	1	1	10	8	8	6	10	6	8	10	8	7	8	6	8	9	5	4	9	7	3	10	5	2	9	5	8.16667	7	7.5	6.66667	5.66667	8	10	7	8	7	9	10	7	5
1045	4.66667	8	8.33333	7.66667	6.16667	6	2	4	7	7	2	7	9	8	8	7	9	9	8	9	8	9	7	8	9	7	6	8	8	9	9	5	2	6	6	4.83333	7.5	8.5	6.33333	6.5	6	3	6	8	3	3	10	8	5
1046	5.5	6.66667	8	3.5	5.33333	10	2	9	7	3	2	10	1	5	5	9	10	10	7	5	8	10	8	2	8	2	4	3	2	2	9	4	8	6	3	2.83333	5.5	7.16667	5.33333	5.16667	2	1	2	7	2	3	10	6	1
1047	6.5	5.66667	5.5	6.83333	6.16667	9	6	7	7	5	5	9	7	1	3	4	10	4	3	9	7	3	7	8	9	3	5	6	10	7	8	2	6	5	9	6.66667	6.16667	5.5	6.16667	5.5	7	7	6	7	6	7	8	6	3
1048	6.16667	8	8.33333	8	5.83333	3	1	10	7	9	7	8	8	8	8	8	8	9	9	9	9	5	9	8	8	8	8	8	8	8	3	5	3	7	9	4.83333	4	8	5.5	5	10	6	2	2	8	1	10	1	1
1100	6.83333	5.33333	5.83333	3	2.5	10	7	6	6	9	3	2	4	4	7	8	7	10	6	6	5	3	5	1	3	4	4	4	2	1	4	3	2	3	2	5.16667	3.83333	3.83333	3.5	3.5	3	2	10	7	3	6	7	8	1
1101	7	6.83333	8.5	2.83333	3.5	8	9	7	6	5	7	7	7	6	7	8	6	9	10	8	8	7	9	3	2	2	3	5	2	3	2	2	5	6	3	8.33333	6.16667	8.16667	2	3.5	10	10	10	8	5	7	5	5	5
1102	7.33333	10	9.33333	9.5	8.16667	10	7	9	5	4	9	10	10	10	10	10	10	10	9	10	9	8	10	10	10	9	10	10	8	5	10	7	10	10	7	8	10	8.83333	2.66667	3.33333	10	6	10	6	6	10	10	10	10
1103	6.83333	10	8.83333	9	7	8	9	6	6	6	6	10	10	10	10	10	10	10	10	9	8	8	8	10	10	10	8	8	8	7	5	9	7	7	7	5.33333	8.5	6.66667	6.5	6.83333	6	6	6	5	5	4	9	9	9
1104	4.66667	9.66667	6	8.5	8.33333	4	4	8	6	3	3	9	10	10	9	10	10	7	7	8	6	2	6	9	10	6	8	9	9	9	10	5	8	9	9	4.16667	9	4	7.66667	8.16667	5	3	8	3	3	3	9	9	6
1105	4	7.83333	5.66667	5.33333	5.83333	6	5	7	2	2	2	9	8	7	8	7	8	7	6	7	4	4	6	5	5	5	6	5	6	6	7	4	7	7	4	4.83333	7.83333	5.66667	7.16667	5	6	7	8	3	3	2	8	7	8
1106	4.83333	6.5	5.16667	5.66667	6.33333	9	5	5	3	2	5	5	7	6	8	7	6	7	5	4	4	5	6	4	6	6	7	6	5	5	7	6	7	8	5	6.16667	7.5	6.5	5.5	5.66667	10	7	7	4	4	5	6	7	7
1108	5.5	7.33333	6	6.16667	5.5	8	5	7	4	4	5	6	8	7	8	9	6	6	6	6	6	6	6	5	6	5	7	7	7	4	7	5	7	6	4	7.83333	8.33333	7.33333	7	6.66667	8	7	10	7	7	8	10	10	7
1109	2.33333	9.83333	10	9.83333	9	1	1	7	1	2	2	10	10	10	10	10	9	10	10	10	10	10	10	10	10	9	10	10	10	9	9	9	9	9	9	4.33333	9.33333	8	6.66667	6.66667	5	5	10	2	2	2	10	10	9
1111	5.33333	10	5.5	5.66667	4.16667	10	5	5	1	10	1	10	10	10	10	10	10	10	4	5	1	10	3	10	5	7	1	10	1	1	8	5	5	1	5	4.83333	5.5	5.16667	5.5	3.33333	7	5	8	1	5	3	10	10	10
1112	5.16667	8.83333	6.33333	7.33333	7.33333	8	6	8	4	2	3	9	10	8	8	10	8	8	7	8	6	4	5	8	8	8	5	9	6	7	8	7	6	9	7	6.16667	8.16667	5.33333	5	5.16667	8	9	9	4	3	4	9	9	9
1113	6	7.83333	5.66667	7.5	4.16667	7	5	7	6	6	5	7	10	7	7	9	7	7	4	6	6	5	6	8	8	8	7	7	7	4	6	4	3	5	3	3.83333	8.5	3.83333	5.66667	4	2	5	6	2	2	6	9	9	8
1114	4.16667	5.5	5.66667	5	5.16667	7	2	7	1	7	1	4	8	4	6	5	6	7	5	7	4	7	4	5	5	5	5	5	5	3	8	3	7	3	7	3.16667	5.33333	3.5	5.16667	6.66667	3	3	10	1	1	1	9	9	1
1115	4.83333	5.83333	5.33333	4.66667	5	6	5	4	4	4	6	5	6	6	6	6	6	6	5	5	5	5	6	4	6	4	5	5	4	5	5	5	5	5	5	3.66667	8	6	5	4.83333	3	2	7	2	2	6	9	9	9
1116	4.83333	7.83333	4.83333	3.83333	4.16667	8	2	6	5	3	5	6	9	8	8	8	8	6	4	5	5	4	5	2	5	4	4	5	3	2	6	4	4	6	3	5.33333	5.83333	6.5	5.33333	4.5	8	6	9	3	3	3	7	9	7
1117	3.66667	9	7.16667	7.83333	7.5	6	6	6	1	2	1	8	10	9	9	10	8	9	8	8	5	7	6	9	8	9	7	7	7	6	7	6	9	9	8	3.5	7	7.5	7.5	5.83333	7	3	7	1	1	2	6	7	6
1118	4.66667	7.66667	4.66667	6.33333	6	3	9	1	8	1	6	8	7	7	6	10	8	8	4	2	7	2	5	10	8	6	4	8	2	7	8	5	4	9	3	4.16667	6.33333	4.66667	1	1	2	6	5	3	3	6	7	7	7
1119	4.16667	9	7.66667	8.16667	6.16667	6	3	6	4	3	3	9	9	9	9	9	9	9	7	9	8	6	7	8	9	8	8	7	9	3	8	5	6	7	8	5.16667	5.5	7.83333	7.16667	5.83333	5	5	8	5	4	4	7	7	3
1120	10	5.5	2	1	1	10	10	10	10	10	10	7	7	7	4	4	4	2	2	2	2	2	2	1	1	1	1	1	1	1	1	1	1	1	1	9	4	5.16667	2	2	9	9	9	9	9	9	4	4	4
1123	5.16667	6.83333	5.16667	6.66667	6.5	7	3	7	5	2	7	7	7	6	7	9	5	7	3	6	6	2	7	7	7	6	7	7	6	6	6	6	7	8	6	4.66667	3	3.5	4.5	5.66667	6	3	6	4	3	6	3	3	3
1124	3.33333	7.66667	5.16667	2.5	5.5	8	2	4	2	1	3	7	9	7	7	9	7	9	7	6	3	3	3	2	5	2	2	2	2	2	7	5	4	9	6	4.83333	8.16667	6.16667	6.16667	5.5	8	7	6	3	2	3	9	9	9
1126	7.33333	8.66667	9.16667	4.16667	2.83333	10	10	9	5	4	6	8	8	8	9	10	9	10	10	10	8	8	9	2	4	1	6	7	5	1	1	1	5	5	4	7.33333	6.5	8.33333	4.16667	3.33333	10	10	10	3	5	6	4	7	4
1127	5.33333	7.33333	5	3	4.16667	8	4	8	4	4	4	6	8	6	8	8	8	8	2	8	4	3	5	3	3	3	3	3	3	1	6	2	6	6	4	3	3	4.83333	5	5	3	3	3	3	3	3	5	9	1
1129	3	4.5	4	1	2.33333	6	3	6	1	1	1	3	7	3	4	7	3	4	4	4	4	4	4	1	1	1	1	1	1	1	5	2	2	3	1	7	3.33333	4	2.5	1.16667	9	9	9	5	5	5	8	8	1
1130	5.5	8.16667	6.66667	7.83333	3.83333	7	5	6	6	3	6	8	9	8	8	8	8	8	7	8	6	5	6	9	7	8	8	7	8	3	4	3	4	5	4	4.83333	8.16667	6.83333	7.66667	2.83333	6	4	6	5	4	4	8	9	8
1131	7.16667	7.83333	8.16667	7	6.66667	8	6	7	7	7	8	8	10	7	8	9	5	8	9	7	8	8	9	7	9	6	7	8	5	6	8	6	7	8	5	5.16667	4.83333	4.83333	4.33333	4.16667	7	5	7	4	4	4	6	8	6
1132	5	3.66667	4.33333	4	3.66667	6	2	9	4	3	6	5	10	1	2	3	1	4	5	4	4	5	4	4	5	3	4	5	3	4	5	3	3	4	3	4	3.83333	4.5	3	2.83333	4	4	4	4	4	4	3	5	3
1133	3.66667	6.5	6.83333	6.16667	1.66667	6	6	3	2	2	3	8	8	8	5	5	5	8	8	6	5	6	8	7	8	5	5	5	7	1	1	2	2	2	2	4	4.33333	6	5.66667	3.83333	9	8	4	1	1	1	6	7	6
1134	4.16667	10	8	8.16667	9.16667	8	5	7	1	1	3	10	10	10	10	10	10	10	10	10	4	6	8	10	10	10	4	7	8	8	10	7	10	10	10	6.33333	6	7.33333	7.83333	5.83333	10	10	10	1	1	6	8	8	8
1135	3.16667	9.33333	8.16667	7.33333	8.5	1	9	2	2	2	3	10	9	10	10	9	8	6	10	7	8	9	9	8	10	4	5	9	8	10	5	9	9	9	9	4	7.66667	8.33333	9.5	7.16667	3	3	3	5	2	8	9	8	8
1136	2	5.5	4	3	3.83333	2	2	2	2	2	2	6	6	6	5	5	5	4	4	4	4	4	4	3	3	3	3	3	3	4	4	3	5	4	3	4.83333	6.5	5	5.33333	5.16667	4	4	6	5	5	5	7	7	7
1137	3.33333	8.5	5.16667	5.5	6.16667	6	1	5	1	1	6	10	9	9	9	10	4	8	3	7	3	2	8	5	6	6	6	6	4	5	7	6	8	8	3	4.16667	7.33333	5.83333	6	5.83333	4	4	7	3	3	4	8	8	8
1139	3.5	5	3.5	4	5.5	4	4	4	3	3	3	7	7	7	3	3	3	6	4	5	2	2	2	5	5	5	3	3	3	6	6	6	5	5	5	5.5	7	3	3	3.83333	6	8	7	4	4	4	7	7	7
1140	5.33333	6.33333	4	6.66667	6.83333	10	7	9	1	3	2	10	10	9	4	3	2	9	1	5	3	2	4	9	10	10	3	5	3	9	10	10	4	4	4	6	8	7	9	5.16667	10	10	10	2	2	2	10	10	10
1141	5	5.66667	6.33333	4	3.66667	6	3	6	6	4	5	6	7	5	5	6	5	8	4	8	8	4	6	3	6	3	3	5	4	2	6	2	3	6	3	3.16667	4.33333	3.5	5.16667	5.5	5	2	5	2	2	3	4	5	3
1142	4.66667	9	9.16667	8.66667	8	10	4	9	2	1	2	8	10	8	9	10	9	10	10	10	8	8	9	8	9	7	9	10	9	5	8	6	9	10	10	3.66667	9.33333	8.16667	9	8.16667	5	3	8	1	2	3	9	9	9
1143	2.66667	6.66667	4.5	5.16667	5	2	4	4	2	2	2	7	6	6	7	7	7	5	5	4	4	4	5	5	4	5	7	6	4	5	5	5	6	5	4	5	6	6	6.5	5.83333	7	7	7	3	3	3	8	8	8
1145	3.5	8.66667	7	5.83333	5.66667	8	4	3	2	2	2	8	9	8	9	9	9	9	6	6	7	6	8	4	8	4	5	7	7	3	2	4	8	8	9	4.66667	9	7	7.66667	8.5	4	5	7	4	4	4	10	10	10
1146	4.83333	6	5.66667	3.83333	4	6	7	7	3	3	3	5	5	5	7	6	8	8	7	7	4	3	5	2	2	2	5	5	7	3	4	3	4	4	6	4.33333	3.5	5.83333	4.66667	4.33333	3	6	6	4	3	4	4	2	2
1147	6.16667	7	6	7	6.33333	9	6	9	4	3	6	7	8	6	6	8	7	8	5	9	5	4	5	5	9	4	7	9	8	3	9	3	7	8	8	6.5	5.66667	6.83333	5.33333	4.5	9	8	10	4	4	4	7	8	6
1148	2.5	6.16667	7.33333	3.66667	2.33333	4	3	5	1	1	1	4	5	4	8	8	8	8	6	9	7	6	8	2	3	2	4	5	6	1	1	1	4	4	3	4.5	6.5	5	2.5	2.5	7	7	7	2	2	2	7	7	7
1149	4.5	8.16667	6.5	7.66667	7.5	9	7	5	2	2	2	10	8	7	8	8	8	10	8	9	3	5	4	10	9	8	7	6	6	9	8	7	7	6	8	5.33333	8.66667	7.33333	7	6.83333	8	8	9	2	2	3	9	10	8
1150	1	7.16667	6.33333	7	7.5	1	1	1	1	1	1	7	8	6	7	8	7	7	7	8	5	5	6	6	7	7	7	8	7	6	8	7	8	8	8	4.16667	6.83333	5.83333	5	6.33333	7	6	7	1	2	2	7	9	7
1151	3.33333	10	7.83333	7	6.66667	6	2	2	2	6	2	10	10	10	10	10	10	9	8	7	7	9	7	7	7	7	7	7	7	6	7	7	7	6	7	5.66667	7.5	5.83333	4.66667	5	9	7	3	3	9	3	8	8	8
1152	3.66667	8.83333	4.5	6.16667	7.5	6	8	5	1	1	1	8	10	7	10	10	8	8	2	7	1	1	8	8	5	10	3	1	10	8	4	6	10	10	7	5	6	4.66667	6.66667	6.33333	9	3	9	7	1	1	1	9	1
[truncated: 56 more columns]

## Sheet: CleanedGainScores
Subject	Group	Completed?	PreCOMP_WM_nback	PreCOMP_WM_span	PreCOMP_Gf	GainWMback	GainWMspan	GainGFacc	GainGFrt	GainSelectiveAtt	GainDivAtt	GainPerceptualSpeed	GainEpisMem	DualNB-2backgain	DualNB-3backgain	MatrixRT	MatrixTotalCorrect	AntiSaccadeAcc	AttBlink	AttBlinkLag2Acc	AttBlinkLag8Acc	FlankerEffect	FlankerNeutralRT	FlankerCongruentRT	FlankerIncongruentRT	FormBoardsTotalCorrect	LetterSetsRT	LetterSetsTotalCorrect	NBackTwoBackDPrime	NBackThreeBackDPrime	NBackTwoBackRT	NBackThreeBackRT	PaperFoldRT	PaperFoldTotalCorrect	SpatialRelRT	SpatialRelTotalCorrect	VigCounterBottomQuantileRT	VigCounterTotalRT	SalthouseDSSTCorrect	SalthousePatternCompCorrect	SalthouseLetterCompCorrect	SalthouseShipleyTotalCorrect	SalthousePairedAssociates	SalthouseTrailsA	SalthouseTrailsB	SalthouseTrailsBminusA	SalthouseLogMemTotal	OSpanScore	OSpanTotal
1000	MF	1	-0.527615	-0.360379	-0.451995	-0.432947	0.384823	0.072963	-0.430511	-0.312066	1.73079	0.619908	-0.431203			-1.22442	-1.46212	0.154018	1.73079	1.38658	-0.675529	1.96958	-0.275129	-0.580865	0.249375	0.199035	-0.161128	-1.72307	-1.5671	0.701206	1.67272	0.2743	0.0159108	0	-0.35241	2.69825	-3.05979	-3.09359	0.741372	0.155109	0.963242	0.725686	2.14306				0.121405	0.784855	0.605424
1001	MF	1	-1.28907	-0.991558	0.00079942	1.43415	0.869304	-0.154873	0.0465428	0.212187	-0.438951	0.821462	0.17367			0.0913026	-1.46212	-0.616071	-0.203622	-0.808839	-0.675529	0.32973	0.0221741	-0.238569	-0.0810217	-0.796138	0.11902	0.574357	1.87203	0.996278	1.64002	-0.361601	-0.310578	-0.42073	0.286427	0.449708	0.922901	-0.128356	1.26033	0	1.20405	0.725686	-0.306152	-0.52368	-1.24095	-1.11323	1.33546	1.34547	1.43788
1002	MF	1	-1.15369	0.200854	-0.545448	2.63478	0.192746	-0.0980184	0.00362309	0.985823	0.00479022	0.539637	1.61202			0.682857	1.09659	0.924106	0.509056	-0.577742	-1.35106	0.666581	0.21183	0.480681	0.672742	-0.398069	-1.27363	-1.14871	1.78296	3.48661	2.41232	2.43682	-1.10795	-1.26219	1.71321	1.12427	1.36678	1.15937	0.741372	0.155109	0.722431	0	1.22461	-2.3004	-1.56546	-0.494685	1.57827	0.392428	0.681102
1003	MF	1	0.105252	-1.82594	-1.14213	1.55847	1.06645	1.04637	0.478393	0.447597	0.100379	-0.311968	0.926339			-0.732712	1.09659	1.69419	0.509056	0.577742	0	-0.435745	1.0214	0.623367	0.374713	0.796138	2.74381	1.72307	2.17458	0.942353	0.737136	0.280259	1.08657	1.26219	-1.18409	0.674562	0.0843425	0.25405	-0.593098	0.620434	-0.963242	0.725686	-0.612304	-0.657645	-1.42477	-1.24685	0.849838	1.12122	1.74059
1004	MF	1	0.666597	0.845657	1.06225	2.11231	0.3653	0.199476	0.895635	0.0246808	-0.853555	1.18706	0.454471			0.409084	0.731061	1.07812	-0.509056	0.577742	1.35106	-0.428282	0.641508	0.848022	0.572728	-0.398069	1.59274	0.574357	0.895341	3.32929	0.526791	2.35848	0.550492	0.841461	1.03022	0.899417	-0.5758	-0.309181	0.222412	0.930652	2.4081	-1.45137	0.612304	-0.1705	-1.14274	-1.19805	0.242811	0.168183	0.37839
1005	MF	1		1.11932	-0.469963		-0.10599	1.00024	0.790252	1.1834	0.51074	0.684403	1.08815			1.07126	1.09659	0.616071	0.509056	0	-0.675529	3.1853	1.27024	1.8362	2.81447		0.0117325	0.574357					1.94565	0.841461	0.132362	0.674562	-0.251174	-0.950517	-0.444823	2.01641	0.481621	1.81422	1.53076	-2.06495	-1.02661	-0.0157639	0.971244	-0.392428	-0.302712
1006	MF	1	0.0490923	-0.77127	0.927347	0.766012	1.34937	-0.436345	-0.814645	-0.284105	0.764066	-0.087285	0.766881			-1.86594	1.46212	0.308035	2.03622	1.15548	-1.35106	-0.282055	0.236946	0.472838	0.302782	-1.39324	-0.431529	-1.14871	0.973981	0.558044	1.05174	1.45885	-0.696984	0	-0.264128	-0.449708	-0.878297	-0.0308426	-0.518961	-0.465326	0.722431	-1.08853	0.612304	-0.569688	-0.0530889	0.255975	1.94249	0.560611	0.302712
1008	MF	1	0.0145704	-0.195174	-0.412294	0.627736	0.87907	0.218581	-0.325079	-2.02853	0.022027	-0.443767	-0.843446			0.696384	1.82765	-1.54018	0.814489	0.346645	-0.675529	-2.51689	-0.852638	0.132691	-0.848222		-0.191724	-1.14871	0.331889	0.923582	1.12802	-0.125841	-1.85215	0	0.04718	-0.674562			-0.0741372	-0.775543	-0.481621	1.08853	2.14306	-0.484438	-0.899193	-0.748408	-0.607027	0.336367	0.302712
1009	MF	1	-1.5912	1.17538	0.433547	-1.07174	-1.50676	0.270932	1.74281	-0.271913	0.358924	1.05737	1.46168			1.07855	-0.365531	-0.462053	1.01811	0	-1.35106					1.19421	2.59078	-0.574357	-1.5128	-0.63068	-0.326195	1.42354	2.02079	0.42073	1.28111	0.224854	-0.0817728	-0.00193801	0.518961	2.17152	0.481621	0.725686	2.14306	-0.947225	-0.729972	-0.300264	0.971244	-1.62577	-0.605424
1010	MF	1	0.680166	0.0633665	0.677321	0.308948	0.67592	-0.872262	0.162219	1.03202	0.325072	0.597473	0.982581			1.76501	-2.19318	1.84821	0.509056	1.73323	1.35106	1.28071	1.11685	0.829445	1.21081	0.597104	0.0432109	-1.14871	0.878925	-0.261029	2.21421	3.1748	-1.12137	0	-0.0379759	-0.674562	-0.0328719	-0.479723	0.518961	0.310217	0.963242	-1.81422	0	0.274695	0.546816	0.46616	2.1853	1.06516	1.13517
1011	MF	1	0.420436	-0.999662	-0.401025	0.661039	0.664872	0.291468	0.413684	0.435282	-0.528144	0.787469	0.870232			-0.187302	-1.82765	1.38616	-0.509056	0.577742	1.35106	0.107836	0.620144	0.153755	0.174847	0.796138	1.85614	0.574357	1.58673	-0.264653	1.23012	0.921295	0.839866	0.841461	-0.853969	-0.449708	-0.188149	0.549168	1.70516	1.8613	-1.20405	1.81422	1.83691	-0.369418	-0.664939	-0.547231	-0.242811	1.51365	1.66492
1012	MF	1	-1.31884	0.757171	-1.08659	3.24761	-0.81081	0.0787	0.156756	1.35166	-0.716776	-0.267982	-0.329088			1.40646	0	-1.07812	-2.54528	-1.73323	1.35106	1.87755	1.77896	1.48251	2.0066	0.597104	0.65172	-1.14871	2.58379	3.91143	1.30872	1.85085	-1.90954	0.42073	0.478378	-1.57398	3.25556	2.07136	-0.889647	-0.155109	0.24081	2.17706	0.306152	-0.0338295	0.966218	1.11173	0.485622	-0.50455	0.605424
1013	MF	1	0.200781	0.784779	0.646022	1.297	0.30333	0.618427	0.820157	0.626029	0.163966	0.105684	0.764402			0.312533	0.365531	1.23214	1.01811	1.15548	0	0.939522	-0.277726	-0.562649	-0.129117	0.796138	1.48378	1.14871	0.895341	1.69865	1.93959	1.54272	0.341844	1.26219	1.14247	-0.224854	-0.293577	-0.113472	-0.148274	0.465326	0	0.362843	1.53076	-0.147496	-0.537525	-0.526213	0	0.0560611	-0.227034
1014	MF	1	0.979729	-0.0526791	0.481058	1.79918	0.0904235	-0.192108	0.587307	0.498746	0.221981	0.06888	1.33898			0.3714	0	-0.154018	0.509056	0	-0.675529	-0.274214	0.289762	0.357127	0.205265	0.597104	0.409326	-0.574357	0.425626	3.17274	1.83699	2.0817	0.142031	0	1.42647	-0.449708	1.92447	0.956684	0.741372	-0.775543	0.24081	-0.725686	1.22461	-0.684708	-0.197093	0.156888	2.79233	-0.840917	-0.832458
1015	MF	1	0.282387	1.12295	0.697719	0.133245	-0.246276	0.131974	1.04612	-0.361224	0.333266	0.323184	0.367996			0.136245	-1.82765	0.462053	-0.509056	-1.15548	-0.675529					1.79131	1.11495	0.574357	0.0786403	0.187849	0.443911	-0.890011	1.43325	-0.42073	1.50005	0.674562	-1.1845	-0.722813	-0.667235	1.39598	0.24081	0	0	-0.0920161	-0.548143	-0.569001	0.849838	0.448489	1.13517
1016	MF	1	1.12002	0.756049	-0.392369	1.09345	-0.104028	0.0561908	0.756136	0.635738	0.205038	1.05579	0.394909			-0.718315	1.46212	2.6183	1.01811	0	-1.35106	-0.580572	-0.937073	-1.03957	-1.12533	0.796138	0.325016	0.574357	0	2.1869	2.11941	2.60253	2.75723	-1.68292	0.660616	-0.449708	-0.130515	-0.323382	0.444823	2.48174	0.24081	-0.362843	-0.306152	-0.446549	-0.756517	-0.608035	0.728433	-0.50455	-0.454068
1017	MF	1	1.26278	1.10676	0.959762	0.855653	-0.896797	0.0376395	0.833278	0.286646	0.061376	0.498103	0.223456			-1.18615	1.46212	-0.770089	1.01811	1.15548	0	-0.313906	-1.58642	-0.772251	-0.791023	0.796138	1.57832	-0.574357	-1.32097	3.03227	1.16483	1.36086	1.8812	-1.68292	1.05974	0.224854	1.94393	1.54874	1.40861	-0.155109	0.24081	0	0.306152	-0.128552	-0.800315	-0.833984	0.364216	-0.168183	0.151356
1018	MF	1	-0.498785	0.760406	0.84016	-0.0693649	-0.446727	-0.243033	0.125579	-0.232144	0.532044	1.15727	0.466267			-0.629234	-1.82765	0	1.01811	0.577742	-0.675529	0.257635	-1.41661	-0.668146	-0.481795	-0.995173	0.678597	0.574357	0.166699	-0.305428	0.948126	0.883218	0.351428	2.10365	0.101523	-0.224854	-0.954066	-0.730787	1.63102	0.155109	1.68567	-1.08853	0.306152	-0.400541	-0.603886	-0.460905	1.09265	-0.672733	-0.151356
1019	MF	1	0.309265	-0.339754	-0.258242	0.890706	0.669366	-0.0989238	0.877647	0.43912	0.283754	0.415555	1.03485	1.46633	-0.052503	2.63353	-0.365531	0.770089	0	1.15548	1.35106	0.406161	-0.295393	-0.324839	-0.126706	-0.199035	0.83051	0	-0.512072	2.66107	1.10822	3.10613	-0.0213404	0.42073	0.067893	-0.449708	0.141111	-0.0273802	1.55688	-0.310217	0	0	-0.306152	-0.811907	-0.56407	-0.187665	3.15654	0.448489	0.454068
1021	MF	1	0.206248	0.702103	0.560973	1.78675	0.535469	-0.0055903	-0.193266	0.860818	-0.657954	0.413096	0.460729	-0.199954	2.54639	0.510692	0.731061	1.84821				0.570259	0.553045	0.449563	0.608837	-1.19421	-1.50784	0.574357	2.09616	2.70441	2.37782	2.95689	-0.526462	-0.42073	0.750551	-0.449708	0.163981	0.212027	0.741372	-0.465326	0.963242	0.725686	-0.306152	-0.0676589	-1.19649	-1.31591	1.94249	1.34547	0.75678
1022	MF	1	-0.276187	-0.950949	-0.694185	0.879266	0.30285	0.790866	0.668947	1.29161	-0.64164	1.04702	1.14549	-0.266606	1.35195	1.68205	0	1.69419				1.09352	-0.74291	-2.08659	-1.39402	-0.199035	0.313048	1.72307	1.26282	1.1689	0.125289	1.05809	0.514958	1.68292	0.165732	0.449708	1.08711	0.165884	-1.11206	2.32663	1.92648	1.08853	2.14306	0.969619	-0.658956	-1.28328	-0.485622	-0.0560611	0.227034
1023	MF	1	-0.348895	-0.680781	-0.141077	1.61895	-0.203506	-0.247099	0.820354	-0.510888	0.305809	0.618331	-0.196543	0.266606	1.54884	-0.384737	0	0	0.509056	0	-0.675529	-0.299109	-0.542213	-0.370124	-0.436029	-0.995173	-0.0404897	-0.574357	2.61781	2.04256	3.46083	3.01343	2.97261	-1.26219	0.73403	1.34912	-1.23356	-0.966917	0.667235	0.465326	0.722431	0	-0.612304	-0.500676	-0.80297	-0.630555	-0.485622	0.280306	-0.227034
1024	MF	1	-0.748353	0.0125112	-0.533611	2.0508	0.99038	0.894676	-1.08462	0.474504	0.604504	0.841269	-0.0922745	1.73294	3.70146	-3.63422	-0.365531	1.54018	-0.509056	-0.577742	0	-0.781835	-0.556355	-0.126242	-0.408961	-0.199035	-1.71049	2.29743	1.02328	1.74554	3.03305	3.0147	1.12085	0.42073	-0.114617	0.674562	0.66517	0.846467	0.593098	2.17152	-0.24081	2.5399	0	-2.39918	-0.960246	0.244715	0.485622	2.85912	1.81627
1025	MF	1	0.617244	1.15717	0.849437	1.48513	-0.556764	0.371243	-0.0972169	0.267697	0.96543	1.54986	0.231014	0.266606	3.00579	0.453269	1.09659	-0.462053	1.01811	0.577742	-0.675529	0.328397	0.263744	0.0922432	0.205845	0.995173	0.266388	-1.14871	0.469715	2.1984	3.43853	3.65586	-1.63541	0.42073	0.526888	-0.224854	0.936748	0.534253	0.963784	2.48174	1.20405	1.08853	0.306152	-1.26522	-0.796997	-0.199676	-0.121405	0	-0.075678
1026	MF	1	0.214079	0.164986	-0.271988	0.862114	0.813832	0.922984	1.0181	-0.202765	0.215261	0.265174	1.09017	0.266606	2.5989	0.576668	0.731061	-0.462053	1.01811	1.15548	0	-0.0675769	0.926756	0.836131	0.70048	0.597104	2.94501	1.14871	0.469715	0.11324	0.883457	0.623797	0.406667	1.26219	0.144064	1.79883	-0.0786656	-0.686784	-0.963784	2.48174	-0.722431	0	0.918456	-0.362652	-0.506999	-0.372328	1.33546	-1.0091	-0.227034
1027	MF	1	0.48359	0.215585	0.519864	0.522272	-0.687234	-0.32163	0.189407	-0.41195	-0.421657	0.508091	1.44885	-0.0666515	2.00824	0.0339238	-0.365531	-0.770089	-0.509056	-0.115548	0.540423	0.939569	0.0931362	-0.0648428	0.303347	0.597104	0.382004	0.574357	-0.547036	0.694537	0.472372	0.40226	0.263393	-1.68292	0.0783075	1.12427	-1.40533	-1.4125	1.11206	-0.310217	0.722431	-2.17706	0.306152	-0.84303	-1.08169	-0.755915	3.27795
1028	MF	1	-0.939443	0.0984223	0.558367	0.610409	0.716763	-0.368643	-0.181141	-1.09721	-0.751224	-0.0871043	0.229453	0.733166	0.656287	1.39797	-0.731061	-0.616071	-1.01811	0	1.35106	-0.393772	-0.884877	-0.800207	-0.845881	0.398069	0.510431	0	0.0164157	1.03577	1.23044	1.63128	-0.873141	-0.841461	-1.75982	-0.674562	-2.2818	-0.989284	0.444823	-0.465326	-0.24081	-0.362843	0.612304	-0.277402	-3.06522	-3.31341	1.09265	-0.336367	0.075678
1029	MF	1	1.27127	1.44037	1.51846	0.57607	-0.0359013	0.159543	1.40949	0.323166	0.171155	-0.263426	0.0753988	0	2.10012	1.8318	-0.365531	0.616071	0	0.577742	0.675529	0.896787	-0.0195582	0.00151794	0.344617	0.597104	2.40041	0	-0.895341	1.0995	-0.124692	1.8521	0.515019	0	0.89075	0	-0.54336	-0.528561	-1.1862	0.155109	0.24081	0.725686	-0.612304	-0.947225	-0.929056	-0.525462	1.09265	0.336367	0.37839
1030	MF	1	0.0976957	-0.476539	-0.532014	-0.109707	0.622101	1.00035	2.09785	0.389911	-0.521109	1.27802	0.647234	-2.45447	-0.446275			0.770089	-0.712678	-0.808839	0	0.111095	1.28061	1.70211	1.52116	1.39324	2.44467	1.14871	2.30179	0.160127	1.77922	0.975845	1.94611	0.42073	1.90276	0.224854	0.288549	-0.444835	0.148274	2.48174	1.20405	1.81422	1.22461	-0.29364	-0.435329	-0.32954	0.971244	1.68183	2.80009
1031	MF	1		-0.553895	-1.21818		-0.128567	-0.252656	0.973816	-0.515043	-0.101811	0.140739	0.52609			0.536454	-1.82765	-1.07812	-0.203622	-0.577742	-0.405317					0	1.73382	0					0.486376	0	1.13862	0.674562	0.0480389	-0.0117344	1.11206	-0.930652	0.24081	-0.362843	0				1.57827	0.392428	-0.075678
1032	MF	1	-0.0201853	-0.999885	0.693379	1.68471	2.1934	-0.325565	0.0363913	0.640954	1.35713	0.27078	0.834001	0.266606	2.00824	0.948824	-1.46212	1.07812	2.54528	1.15548	-2.02659	0.261406	0.947756	0.601703	0.622769	-1.79131	-1.41941	0.574357	2.03602	2.42799	1.91295	3.64944	0.633799	0	-0.01765	0	0.583333	0.942369	-0.444823	0.775543	0.481621	0.725686	1.53076	-1.52097	-0.315215	0.487179	0.971244	1.90608	1.81627
1034	MF	1	0.478047	0.776595	0.162418	1.85543	0.991225	-0.210887	0.0024519	0.0606609	-0.0607991	1.64712	-0.105569	1.26638	2.34951	0.487508	-0.731061	0.154018	0	1.15548	1.35106	-0.162436	-0.148568	0.0505825	-0.0182411	0.995173	-0.0197901	0.574357	0.757515	3.04831	1.56043	3.80407	-1.59436	0.42073	1.13645	-1.79883	0.190401	0.390246	0.741372	1.55109	2.64892	-0.725686	-1.53076	0.0311231	-1.06443	-1.22132	1.21405	0.784855	0.302712
1035	MF	1	1.21451	0.835924	0.686622	-1.02516	0.356379	0.246878	0.566841	-0.658472	-0.278673	0.428167	-0.28152	0.333257	2.40201	0.479572	-0.365531	-0.462053	1.01811	1.15548	0	2.55324	1.41164	1.38225	2.17817	-0.199035	1.0326	0	-3.88876	-2.94713	-0.517571	0.23023	0.7248	0.42073	0.0303948	0.899417	-4.0666	-3.49328	-0.593098	1.39598	0.481621	0.725686	0.612304	0.866034	-1.21441	-1.85413	-1.45687	-0.896978	-0.454068
1036	MF	1	-0.424176	1.26227	-0.873691	-0.227208	0.104865	0.357536	0.328511	0.0860146	0.108573	0.079569	0.0752013	-0.733166	0.695664	0.285924	0.365531	-0.462053	-0.509056	-1.15548	-0.675529					1.39324			0.331889	-1.20322	0.740199	0.164329	-0.190798	0.841461	0.890408	-0.449708	0.634082	0.229932	0.222412	-0.465326	0.481621	-0.362843	-1.53076	-1.66441	-2.83362	-2.28201	0.485622	-0.392428	-0.227034
1038	MF	1	1.38522	0.0474677	0.144518	0.0529648	0.246979	0.198963	0.490058	0.0177396	-1.80421	0.653732	0.710837	0.46656	-0.354395	0.976611	-1.82765	0.308035	-1.52717	-1.73323	0	1.1297	-0.143828	-0.114351	0.333122	1.59228	1.06613	0	-0.469715	0.569409	1.39343	1.78468	-0.293311	0.841461	0.210805	0.224854	-1.38451	-1.21004	0.222412	0.775543	0.963242	0.362843	0.918456	-0.875506	-1.10889	-0.768676	1.21405	-0.336367	0.302712
1039	MF	1	-0.287965	-1.34187	-0.99016	0.646986	0.386295	-0.0385436	0.303962	0.368775	1.14027	0.363671	-0.529411	0	-0.551281	-0.367638	0	0.154018				0.860665	1.08199	-0.242617	0.118709	0.199035			1.97063	1.1686	0.233775	0.00912842	0.328253	-0.841461	0.951272	0.449708	0.0916413	0.337402	0.593098	-0.465326	0.963242	0	-0.306152	-0.0405953	0.159267	0.202678	0.242811	1.23334	1.96763
1040	MF	1	-1.66044	-0.245839	0.35544	-0.0215301	1.86666	0.126138	1.46287	-0.58145	1.30713	0.582054	-1.32477			1.50206	-0.731061	0.154018	-0.509056	0.577742	1.35106	-0.0419682	1.45736	1.75018	1.50432	-0.796138	1.99325	-0.574357	0.916557	-0.959617	0.741523	2.5256	2.26953	0.42073	0.0866575	1.34912	-1.8564	-1.0956	0.81551	0.930652	0	1.08853	-0.306152	0.0676589	1.1945	1.31366	-0.364216	2.07426	1.74059
1041	MF	1	-0.292756	-0.927346	-0.781561	1.60156	-0.391402	-0.0971133	0.829541	0.402881	-1.48496	-0.101648	1.03195	0.733166	1.65384	-0.495132	-1.09659	0.924106	-2.03622	-1.73323	0.675529	1.76313	-0.967776	-0.61856	0.137597	0.398069	0.856197	0	1.12426	2.89497	0.520034	1.23567	1.26728	-0.42073	1.68982	0.899417	-1.47859	-1.40793	1.03792	-0.620434	-0.722431	-0.362843		-1.29905	-0.938346	-0.3408	2.06389	-0.728794	0.232274
1042	MF	1	0.190429	-0.33915	0.394122	0.124874	1.14152	0.504278	0.77543	-0.275004	0.376838	-0.121284	-0.443133	0.533212	0.341269	-0.527267	-0.365531	-1.07812				0.424339	0.544546	0.0404784	0.197605	-0.796138	1.93633	0.574357	0.474924	-0.849908	1.66106	1.34667	1.22696	1.26219	0.465695	0.899417	-0.171226	-0.33869	-0.518961	0.155109	0	1.45137	-0.612304	-0.568335	-0.530889	-0.285251	-0.971244	1.68183	1.13517
1043	MF	1	-0.646614	-0.636058	-0.535195	1.998	0.567257	0.174293	0.945506	0.16026	0.509056	0.302682	-0.0230702	2.26615	2.5989	2.17426	-1.09659	-0.308035	0.509056	1.15548	0.675529	0.903643	0.110128	-0.101992	0.257322	-0.796138	1.11746	0	1.4437	1.68326	1.46922	0.597716	0.398521	0	0.0917789	1.12427	-0.114826	0.424663	0.667235	0	0.24081	1.81422	-1.83691				0.242811	1.85002	1.28653
1044	MF	1	-0.757169	-1.23052	-0.652344	0.558227	-0.290361	1.14267	0.506415	-0.596109	-0.483389	-0.381194	1.30939	1.59964	0.144383	-0.464456	1.09659	0.154018	0.509056	0.577742	0					0.597104	1.45153	1.72307	2.27363	-1.78474	0.231653	-1.01213	1.22507	1.26219	-0.186485	0	-1.34624	-1.65511	0.370686	-0.310217	-1.20405	2.17706	1.53076	-1.32611	-2.38236	-1.95922	0.364216	-0.0560611	0.302712
1045	MF	1	0.0288305	0.698213	0.153323	-1.58473	0.105411	0.326252	0.95315	0.659466	-1.18057	0.204533	-0.390868			1.8649	0.731061	1.54018	-0.509056	0	0.675529	-0.221246	-0.538	-0.625897	-0.628413	0	1.11664	0	-2.16175	-1.00771	-0.477129	-0.63172	0.275632	1.26219	0.555424	-1.12427			0.148274	0.465326	0	1.08853	-0.918456	-0.703653	-3.02607	-3.03267	0	-0.0560611	0
1046	MF	1	-0.165344	0.0947653	0.803647	0.957101	0.646185	-0.428921	0.842555	1.13403	1.7921	0.27026	0.678188	-0.733166	0.446275	0.724785	-1.09659	0.462053	2.54528	2.88871	0	0.632089	0.998228	0.7023	0.852059	-0.199035	0.590043	-0.574357	1.85291	2.26239	-0.205176	-2.33505	0.39008	0.42073	1.66531	-1.12427	2.30796	1.16521	0.741372	0.310217	-0.24081	0	-0.306152				1.57827	1.45759	1.13517
1047	MF	1	-0.00860754	1.01882	1.41259	1.89118	0.290519	-0.130376	0.208751	-0.381433	-0.0950476	1.01197	0.53189	1.66629	2.20512	1.24237	-0.731061	0.770089	0.509056	1.15548	0.675529	-1.42671	0.841904	1.76941	0.990931	0	0.428084	0	1.81601	1.8773	2.02975	2.84403	-0.439699	1.26219	-0.395757	-0.224854	-0.487672	-0.459342	0.81551	0.775543	1.44486	-1.08853	-0.612304	-0.562922	-0.978163	-0.794199	1.69968	-0.168183	-0.075678
1048	MF	1	-2.66581	-0.621675	-1.55551	1.63671	-1.48247			0.0998251	0.45815			1.46633	1.80708			-0.308035	0.45815	0.519968	0	1.67415	-1.0062	0.0799086	0.710297												-1.06664	-0.395682
1100	AC	1	0.73551	1.08535	0.548045	1.7587	0.429802	0.00897044	-0.215973	0.553135	-0.661773	0.389085	-0.924319			0.857744	-0.365531	1.84821	-1.32355	-0.577742	1.08085	0.357039	0.00798907	-0.331793	-0.151552	0.199035	-0.551241	1.14871	0.757515	2.75988	0.0796543	0.0785509	-1.64683	0.42073	0.476435	-1.34912	-0.545847	-1.12526	0.444823	0	0.722431	0	0				-0.485622	1.28941	0.75678
1101	AC	1	-1.30466	-1.28555	-0.162845	0.481002	1.30027	-0.150541	-0.442919	0.116763	0.79815	-0.689835	0.193025			-1.18816	1.09659	-0.154018	2.79981	3.46645	0.337764	2.56832	0.277008	0.503703	1.42075	-0.199035	-0.771895	-0.574357	0.138557	0.823447	1.35813	-1.04724	-0.483398	-1.26219	0.671771	1.12427	-2.06401	-2.14022	0.444823	-1.55109	-0.963242	-1.08853	-0.612304	-2.20974	-1.44203	-0.405357	1.69968	0.896978	1.28653
1102	AC	1	-0.10932	0.789406	-0.467787	-1.63242	-0.696992	-0.0180581	0.642159	-1.72093	-1.59095	0.972541	0.0771578			0.0198413	-0.365531	-0.462053	-0.916301	-1.15548	-0.135106	0.156198	-0.607624	0.0471284	0.100735	-0.199035	-1.20253	-0.574357	-2.55512	-0.709722	1.44543	1.22813	1.08206	0.841461	2.66926	-0.899417	-4.85694	-3.1227	0.81551	1.8613	0.24081	1.08853	0	0.516914	-0.416748	-0.758167	0.485622	0.280306	0.075678
1103	AC	1	0.901455	-0.968867	0.719788	1.66464	1.37367	0.108324	0.0122459	0.596652	0.26435	0.906996	0.228994			-0.971603	-0.731061	0.616071	-1.22173	0	1.62127	0.748279	-0.699286	0.21326	0.471708	0.199035	0.543559	-0.574357	0	3.32929	0.173847	0.841336	0.123673	-0.42073	0.353355	0	0.425605	0.478551	1.1862	2.01641	-0.481621	2.17706	0.918456	-1.89445	-0.0663611	0.975858	-0.485622	0.336367	0.681102
1104	AC	1	-0.966626	-1.04038	-1.19667	-1.90564	0.687048	-0.0456327	-0.475586	0.356782	1.08853	0.703512	0.631659			0.889501	-0.731061	-0.308035	0.101811	0.115548	0	3.4854	-1.35867	-3.10646	-1.36435	0.199035	-0.099268	-1.14871	-2.18053	-1.63076	-0.939499	-0.380803	-1.94506	1.68292	-0.747511	0.449708	-2.10702	-2.49846	1.85343	-0.465326	0.722431	-0.725686	1.53076	-2.72201	0.499699	2.07525	0.364216	0.336367	0.529746
1105	AC	1	-0.480252	-0.559001	-0.230595	1.29404	0.650489	0.908739	-0.945855	0.26699	-0.965304	0.457178	1.13839			-1.65729	1.09659	-0.462053	-1.42536	-0.462193	1.35106	1.92652	-2.5616	-2.17962	-1.15595	1.79131	0.389991	1.72307	2.24417	0.343902	0.577343	0.247552	-1.15495	0.841461	-1.36118	0	-0.663494	-0.847852		1.39598	-0.481621	0	1.83691	-0.921514	-0.833496	-0.43163	1.57827	0.50455	0.832458
1106	AC	1	-0.741464	0.59104	0.149639	2.68989	-0.405861	-0.314544	0.686496	0.209802	0.955014	0.598349	0.111629			0.317193	0.365531	-1.23214	0.916301	0.69329	-0.405317	1.38226	1.06065	0.834732	1.25427	0.995173	1.32745	-2.29743	2.06207	3.31771	1.77261	1.27308	-0.262989	0	1.36433	-0.224854	0.479292	-0.0175679	0.81551	-0.465326	1.44486	-0.725686	-0.306152	0.0162381	-0.106178	-0.129114	-0.121405	0.672733	0.37839
1107	AC	0		0.573346	-0.356422
1108	AC	1	0.917885	1.25376	0.80289	-0.29273	-0.236766	0.45281	0.380885	0.113439	-0.422354	0.194019	0.202342			1.73113	1.46212	0.462053	-1.93441	-1.15548	1.21595	1.36886	0.283443	-0.385303	0.189297	1.79131	-0.217547	0	-1.32097	0.735506	0.332696	0.829515	-0.289582	0	0.299541	-0.899417	-1.49059	-1.45158	1.1862	-1.08576	0.481621	0.362843	0	-0.207036	-0.43002	-0.371577	0.607027	-0.672733	0.075678
1109	AC	1	-0.0386121	-0.183232	-0.27012	-2.76045	-0.732652	0.654132	0.0150003	-1.07812	-0.339013	-0.671611	-0.661956			-0.0577296	-1.46212	-1.07812	1.32355	1.50213	0					0.398069	-2.0381	2.29743	-2.23914	-3.28176	-0.992407	-0.193264	1.74577	0.841461	0.410068	1.12427			-0.741372	-0.310217	-0.963242	0.725686	0.612304	-0.784843	-0.617158	-0.262731	1.21405	-1.23334	-1.66492
1110	AC	0	-0.0211283	0.176705	-0.579611
1111	AC	1	2.22461	0.835188	-0.232435	-1.13463	0.135725	-0.284873	1.21409	0.414892	0.837854	0.536046	-0.410025			2.36622	-1.82765	0	1.52717	0.577742	-1.35106	2.02668	1.512	0.926309	1.58052	0.597104	0.46378	0	0	-2.26926	2.15647	1.22355	1.00053	0.42073	1.02585	-0.899417	-0.782006	-1.77037	0.296549	0.775543		0	0.306152	-0.303112	-1.11354	-1.09146	0.242811	0	0
1112	AC	1	0.571325	-0.950067	-0.204896	0.696864	1.18972	-0.0932901	-1.87431	1.28209	1.41538	0.0271649	0.625923			-3.25371	1.46212	2.31027				1.0087	1.2689	0.84954	1.12414	-0.597104	-2.13023	-1.14871	0.548356	0.845373	-0.141153	-1.21281	-1.41911	1.26219	-0.694162	-0.449708	0.527303	0.724547	0.444823	-1.08576	0.722431	-1.08853	0	-1.34912	0.00398167	0.752912	0.607027	0.896978	0.681102
1113	AC	1	0.311029	0.976499	0.513259	1.16992	0.135626	0.519086	0.602982	-0.0887066	0.3566	0.169833	-0.649255			0.730847	0.731061	0.308035	0.509056	0.577742	0	-0.561071	-0.610817	-0.496113	-0.645758	0.796138	0.802906	-0.574357	1.32097	1.01887	2.40238	1.41522	0.868762	0	0.00941262	1.79883	-0.0130839	-0.11701	0.370686	0.620434	-0.481621	0.362843	-0.612304	-1.24492	-0.114805	0.560743	-1.33546	-0.336367	-0.302712
1114	AC	1	0.436347	0.809822	-0.113214	1.0446	0.594461	0.125566	0.703248	0.762856	0.78779	1.42507	0.123164			0.961604	1.09659	0.924106	-0.101811	0.462193	0.675529	1.15811	1.03693	0.90115	1.22617	0.199035	0.880907	0	1.65286	0.436347	2.02055	0.64979	0.267234	0.42073			0.206351	0.664468	1.55688	0.310217	2.4081	-1.08853	0.612304	-1.35318	0.59725	1.42625	-0.242811	0.448489	0.227034
1115	AC	1	-0.17352	0.362458	-0.21597	0.011169	0.0619371	0.519688	0.730653	0.482277	-0.797603	-0.0867583	-0.0151167			0.301301	1.46212	1.69419	-2.85071	-2.07987	1.35106	0.481927	-0.143869	-0.386713	-0.151452	1.19421	0.115226	0	-1.02328	1.04562	0.785358	0.556803	1.77543	-0.42073			-0.729292	-0.82404	-1.26033	1.24087	-0.24081	0.362843	0	-0.717184	0.0530889	0.457903	0.971244	0	0.37839
1116	AC	1	0.84913	-0.00942903	1.43772	0.299637	0.564468	-0.327247	0.463957	-0.472117	0.889467	0.109713	-0.0615822	0.266606	0.748167	1.25852	-0.731061	-0.770089	2.54528	2.31097	-0.675529	-0.541592	0.156465	0.516352	0.24123	0.199035	0.475163	-1.14871	0	0.183775	1.21957	0.479683	-0.4634	-0.42073	0.585549	-0.224854	-0.104671	-0.0358672	0.296549	-0.930652	0.963242	0.362843	-0.306152	0.0811907	-0.769789	-0.915806	0.121405	0.728794	1.13517
1117	AC	1	0.48013	0.288157	0.435415	0.913134	0.855723	-0.00863412	-1.18782	-0.629797	1.12661	0.806563	0.343103	1.86624	-1.24695	-0.983849	0.731061	-0.924106	1.52717	1.73323	0	0.204967	1.92033	1.04054	0.982382	-0.796138	-0.777916	-0.574357	0.834835	2.1984	2.02805	1.39205	-2.5088	1.26219	-0.480732	-0.674562	-1.17025	-0.869387	0.370686	1.08576	0.963242	0	-0.306152	-0.541271	-0.464528	-0.225198	1.33546	0.784855	0.605424
1118	AC	1	0.565142	0.15882	0.576336	0.581939	0.266055	-0.549255	0.281781	0.261884	0.281716	-0.224509	-0.510253	0.733166	1.05006	0.899405	-0.365531	0.616071	-0.509056	0.577742	1.35106	1.31264	-0.199549	-0.5839	-0.00474509	0.398069	0.171091	-2.29743	-0.547036	1.09157	0.0724746	0.328289	-0.073399	0.42073	0.130029	0	-1.14306	-1.20854	0.444823	-0.155109	-0.963242	-1.45137	-1.53076	-0.392422	0.0862695	0.315277	0	0.280306	0.454068
1119	AC	1	0.402652	0.29323	-0.52582	0.149604	-0.257167	0.911899	-0.199612	0.022266	-0.305434	0.486183	0.0663715	-0.46656	-0.551281	-1.87833	1.82765	-0.462053	-0.610867	1.03994	2.02659	0.123358	-0.323763	-0.105244	-0.0442027	0.398069	0.296122	1.14871	-0.894628	2.51089	0.0389823	0.680035	0.127899	0.42073	0.655861	0.224854	0.405493	0.142387	0.148274	1.55109	-0.24081	1.45137					-0.121405	0.672733	0.075678
1120	AC	1	-0.77423	-1.24664	-1.88712	-0.806405	0.232339	0.566371	0.639874	-0.539101	1.34436	-1.20405	-0.362457			1.42278	0.365531	-1.07812	0.610867	0.577742	-0.135106	-1.04464	-1.02972	-0.630995	-0.948045	-0.796138	0.948591	2.29743	-0.789814	-0.822997	1.00853	0.476175	-0.324551	0.841461	0.51267	-1.12427	0.50546	0.0553895			-1.20405	1.81422	0.612304				-1.69968	0.168183	0.75678
1121	AC	0	-0.88281	-0.843055	-0.697196
1122	AC	0	0.96385	-0.517993	-0.47714
1123	AC	1	0.291808	0.155006	0.598102	0.316512	1.0319	0.428307	1.13765	-0.871427	0.0905228	1.07734	-0.200322	0	1.39133	-0.326906	0.365531	-2.31027	0.610867	0	-0.810634	-0.999888	-0.403095	-0.701541	-0.992197	-0.398069	1.90949	2.29743	-0.707806	0.582525	-0.0436148	-0.163629	2.24352	-0.42073	0.724519	0	0.695872	0.665408	-0.0741372	1.8613	1.44486	0.725686	-0.612304	0.00405953	-0.297961	-0.339298	-0.242811	2.24244	2.57305
1124	AC	1	1.00981	0.231293	-0.332979	-1.18875	-0.203026	-0.179436	0.233449	-0.792174	-0.698309	0.0185795	1.09571	-0.199954	0.446275	0.825618	-1.09659	-0.462053	-0.203622	-0.808839	-0.675529					0	-0.0623369	2.29743	-2.10634	-2.89497	-1.05073	-0.843993	-0.0830647	-0.841461	0.253579	-1.79883	-1.1223	-0.478521	0.296549	0	-0.24081	0.362843	1.53076	-0.0270636	-0.783061	-0.870766	0.485622	0.392428	0.302712
1125	AC	0	-1.2352	-1.28137	-0.520199
1126	AC	1	-0.502965	0.309409	-0.616856	-0.826495	0.520639	0.687319	-0.0759038	0.293068	0.26606	-0.275685	0.841821	-0.799818	-0.853173	-0.377564	1.09659	-0.154018	1.01811	1.15548	0	2.18077	0.213335	0.0958831	0.918112	0	0.152875	0.574357					-0.0354542	1.26219	-0.0434715	-1.34912	-1.14754	-1.06108	-0.296549	1.39598	-1.92648	2.5399	0.306152	-0.453315	-1.33519	-1.25886	1.45687	0.336367	0.151356
1127	AC	1	-0.0405302	0.521655	0.234174	-0.768913	0.244214	-0.151039	0.430116	-0.0717308	-0.152717	0.589764	0.603248	-0.399909	-0.997556			0.154018	-0.305434	0.577742	1.08085	0.00432971	1.27384	1.53172	1.33226	-0.597104	0.423275	0.574357	-1.67819	0	0.669144	0.0647481	0.496788	-0.42073	0.370286	-0.674562	-0.37354	-0.365039	0.667235	0.620434	0.481621	0.362843	0				2.06389	1.28941	1.43788
1128	AC	0	-1.11243	-0.525475	-0.662913
1129	AC	1	-0.183168	-0.15809	0.135494	0.109131	0.124867	0.0188754	0.292967	-1.78937	1.08296	0.413623	-0.127074	-0.999772	1.24695	-0.674161	-1.09659	-3.38839	0	0	0	-0.190345	-0.958187	-1.23296	-1.14394	1.19421	0.709626	0.574357	1.11705	-0.927695	0.158151	1.43506	0.596558	-0.42073	0.539845	0.224854			0	1.24087	0	-0.362843		-1.97158	0.98679	2.20994	0	0.336367	0.075678
1130	AC	1	-0.394567	0.599638	-0.121741	0.370396	0.438989	-0.292218	-0.573232	-1.37951	-0.00790328	-0.0846455	0.795553	-0.399909	1.10256	0.31042	1.09659	0	1.52717	0.577742	-1.35106					0.398069	-2.21236	-2.29743	0.331889	0.447041	0.41182	-0.122527	0.13698	0	-0.527969	-0.224854	-2.75903	-2.87009	1.26033	-0.310217	-1.20405	-0.725686	0.918456	-0.244925	-0.572697	-0.51195	1.21405	-0.168183	0
1131	AC	1	-0.678773	0.660102	-0.365853	0.149213	-0.007448	0.86481	0.321555	-0.831188	-0.282821	0.162999	-0.0144234	1.06642	0.89255	-0.872755	1.46212	-0.616071	-1.01811	0	1.35106	1.1251	-0.839196	-1.10862	-0.532365	0.995173	-0.168885	1.72307	-1.12122	-0.240904	1.60824	0.487259	0.769743	-0.841461	1.55812	1.12427	-3.00259	-2.74974	0.81551	0.155109	-0.481621	0.725686	2.44922	-0.55345	-0.121441	0.169649	0.242811	-0.616672	0.075678
1132	AC	1	-0.54239	-0.546513	-0.449915	-1.00901	0.444741	0.512762	0.0286417	-0.267027	-1.24307	0.535088	2.46916	-0.199954	-0.301892	-0.521115	1.82765	0.616071	-1.11992	-0.577742	0.810634	-1.14373	0.0682172	0.743052	0.207659	0	-0.642828	0.574357	-0.583661	-2.95052	0.298612	1.72937	1.11713	0	0.161378	0.674562	-0.273418	-0.131812	1.48274	1.08576	-0.963242	0	2.44922	-1.17591	-2.88339	-2.6093	2.67092
1133	AC	1	0.137992	-0.281451	-0.445984	-0.212401	0.717565	-0.319824	-0.609046	0.427085	-0.239283	0.230302	0.689723	-1.26638	-1.24695	-1.95439	0	0.616071	-1.01811	-0.577742	0.675529	0.842164	0.724555	0.251978	0.541282	0	0.0203649	-1.72307	0.757515	0.906203	1.06317	0.918852	0.17239	-0.42073	-0.674554	0.224854	-0.176979	-0.426588	1.48274	-0.310217	-0.481621	0	0.612304	-0.541271	0	0.300264	1.45687	0.112122	0.075678
1134	AC	1	0.427444	-1.12299	0.436848	1.46755	1.5671	0.437217	0.93229	0.439068	-0.187508	1.14079	0.623903	2.0662	2.84829	-0.302985	-0.365531	0.616071	0.101811	0	-0.135106	0.987412	0.557558	0.424011	0.74633	0.796138	1.53292	0.574357	0.425626	0.530094	1.00331	0.40833	2.52797	-0.42073	-0.0287475	0.224854	-0.286278	-0.0991831	0.667235	1.55109	1.20405	1.81422	0.612304	-0.972935	-1.06443	-0.664334	0.242811	1.51365	1.66492
1135	AC	1	-0.530261	0.439639	-0.873245	-0.0107047	-0.426629	0.121127	1.03159	0.278604	-0.281086	-0.165972	0.431337	-0.799818	0.695664	2.30931	-1.82765	0.770089	-1.7681	1.38658	3.96758	2.12734	0.439147	0.0492065	0.857114	0.796138			0.276907	-0.215572	0.480721	0.0633901	0.798902	0.841461	-0.0134378	0.674562	-2.06162	-1.58964	0	0.465326	-0.963242		0.918456	-0.37483	-1.20313	-1.15301	0.121405
1136	AC	1	0.733198	1.51516	0.347987	0.482363	-0.0420338	0.0652629	0.664687	-0.197127	0.107559	0.758896	0.685944			1.59711	0	0.308035	-0.509056	-0.577742	0	-2.14671	-0.0664978	0.23098	-0.62113	1.39324	0.228582	0	-0.547036	1.51176	1.64158	1.26509	0.262335	0	0.570719	0.449708	1.2473	0.723389	1.26033	0.775543	0.24081	-1.45137	0.612304	-1.47361	0.0126086	0.831732	1.69968	0.392428	0.151356
1137	AC	1	0.944198	-0.658859	0.647219	0.339203	1.84991	-0.155471	-0.312089	0.142418	0.524252	-0.443593	2.02648	-0.533212	0	0.528626	1.09659	0.462053	0.509056	0.577742	0	0.672381	-0.0428826	-0.272723	0.0204788	-0.796138	-0.0175095	0	0	1.89002	0.581412	0.262603	-1.12569	-0.42073	-0.633779	-0.449708	-0.707179	-0.658424	0.444823	-2.01641	0.24081	-0.362843	1.53076	-0.575101	-0.260136	0.0247718	3.27795	0.616672	0.151356
1138	AC	0	0.37199	0.512079	0.189054
1139	AC	1	1.10901	-0.470919	-0.00862738	-0.535938	1.03752	-0.212513	0.371866	0.527135	-1.11809	-0.0546821	0.396929	-0.266606	-0.144383	1.60336	0.731061	0.462053	-1.52717	-0.577742	1.35106	1.23565	-0.0480634	0.0713431	0.534994	0.398069	0.347026	-1.14871	-2.26286	0.530094	1.04693	1.92425	-0.445329	0.42073	-0.0175945	-0.224854	-0.116295	0.0814553	0.370686	-0.775543	0.24081	-1.45137	-0.918456	2.2368	-1.43672	-2.86602	1.09265	1.96214	2.49737
1140	AC	1	-0.165675	-0.0175803	-0.101779	0.91633	0.757248	0.439182	-0.0608845	-1.90118	0.39592	0.451658	-1.13442	0.533212	1.29945	-1.39976	1.09659	-0.616071	1.01811	1.15548	0	-2.09807	-1.48823	-1.45408	-2.06632	-0.398069	0.86646	-0.574357					0.347336	0.42073	-0.0575757	-0.449708	-2.9894	-2.4623	0.889647	0.465326	0	2.5399	-0.918456	-0.721244	-0.203729	0.169649	-1.21405	1.23334	0.37839
1141	AC	1	0.809714	-0.345986	0.080934	-0.402985	-0.136652	-0.761037	-0.0326304	0.611435	-1.34484	1.44155	-0.48914	0.733166	-0.105006	-1.53719	0	0.308035	-2.03622	-2.88871	-0.675529	2.61364	-1.44967	-1.88376	-0.635903	-0.597104	0.540985	-3.44614	-2.01961	-0.220496	-0.413172	-1.30243	-0.15611	-0.42073	1.0218	1.34912	-1.08737	-2.29997	2.96549	0.155109	1.20405	-1.45137	-1.22461	-0.159675	-0.00796334	0.07957	-0.242811	-0.112122	-0.448829
1142	AC	1	0.0811163	0.114768	0.969186	-0.110337	-0.316141	-0.20614	-0.355685	-0.0205658	0.87006	0.599231	0.90738	0.533212	-0.748167	0.991952	0.365531	0.154018	0.509056	0.577742	0	0.40431	-0.650302	-0.157613	0.0178554	-0.398069	-0.555848	0	0.139146	-0.365539	-0.10646	-0.345928	-1.95829	-0.841461	0.0994466	0	-0.620025	-0.468321	1.55688	0	0.24081	-0.362843	1.53076	-1.60352	-0.765807	0.0232705	1.69968	-0.280306	0
1143	AC	1	-0.117936	-0.103601	0.0869285	0.144873	0.181731	0.11325	1.36735	-0.366058	-0.288315	-0.444823	-0.158095	0	1.65384	1.81089	0	-0.462053	0.610867	0.115548	-0.675529	-0.627064	0.614641	0.425436	0.129531	0.597104	2.65724	1.14871	-1.46903	0.394677	-0.110391	0.405747	2.42731	-0.841461	-1.42605	-0.224854	-0.00905759	-0.308336	-1.33447	0	0	0	0	-0.719891	-0.739263	-0.436884	-0.728433	0.953039	1.66492
1144	AC	0	-0.308821	-0.0509168	0.446721
1145	AC	1	0.26928	-0.271205	0.663073	0.409464	0.392328	-0.182087	-0.0299659	1.21658	-0.399552	-0.829518	0.622342	-0.199954	1.74572	0.681022	0.365531	0.462053	-1.42536	0	1.89148	2.69785	0.0655398	-1.07681	0.0973369	0.995173	-0.751952	-0.574357	-0.28218	0.374269	-0.690981	-0.769723	-0.138082	-0.841461	0.0891488	-0.674562	0.489835	-0.634636	0.593098	-1.39598	-1.68567	-0.362843	0.918456	0.247632	0.321851	0.226699	1.45687	0.840917	0.908136
1146	AC	1	-0.343021	0.791201	0.81097	0.367794	-0.209894	0.290326	-0.790913	0.657197	-0.738864	0.501082	0.489401	0.46656	-1.56196	-1.52323	0.731061	0.770089	0.356339	-0.462193	-1.01329	1.11202	-0.127546	0.17937	0.581512	1.99035	0.20873	0	1.68772	0.878862	-0.0179493	-0.0669612	-0.905259	-0.841461	-0.943886	0.224854	0.0894787	0.13078	1.03792	0.465326	0	-0.362843	0	-1.4885	-0.265445	0.525462	1.21405	0.224244	0.302712
1147	AC	1	-0.796021	-0.275385	0.542357	0.544805	0.347159	-0.257438	-1.11406	-0.637677	0.618803	-0.162638	0.522311	0.399909	1.19444	-2.40069	0.365531	-0.924106	0	-1.15548	-1.35106	0.966313	-0.0570656	-0.239581	0.161789	-0.995173	-1.7944	-0.574357	0.40921	0.17566	1.42883	1.84958	-0.0915049	-0.841461	-0.169641	-0.224854	-1.95524	-1.27515	1.11206	-0.155109	-1.44486	0.725686	0	-1.1908	-0.779743	-0.221445	1.82108	0.448489	-0.454068
1148	AC	1	-0.351607	-1.03546	0.0479487	1.07822	0.523537	0.654993	0.695269	1.08557	-0.00282015	-0.24081	1.20532	0.266606	2.15262	0.795102	-0.365531	0	-1.01811	0.577742	2.02659	2.57199	0.0764457	0.339006	1.27908	-0.199035	0.714828	1.72307	1.85082	0.0428503	0.796124	0.610322	0.582909	1.68292	0.688238	0	0.68471	0.619105	0	0	-0.722431	1.08853	1.83691	-0.202977	-0.125423	-0.0292758	0	-0.840917	-0.529746
1149	AC	1	-0.523672	-1.80615	-0.729151	1.3216	1.50159	0.985797	0.802661	2.6025	1.29345	0.603787	0.59119	-0.199954	-0.945053	0.495503	1.82765		0.509056	0	-0.675529					0	0.404875	1.14871	3.29675	3.13466	2.49968	0.557438	0.776741	1.26219	1.53353	0.224854	4.17804	3.42004	1.26033	0.310217	0.24081	1.45137	1.53076				0.242811
1150	AC	1	0.36327	-0.0664499	0.180979	0.824753	0.446983	0.356547	0.566468	0.193326	-0.057154	-0.387508	-0.0340126	-0.133303	2.84829	1.73036	0.731061	-0.616071	-1.52717	0	2.02659	1.85347	-0.769087	-0.858141	-0.035942	0.796138	0.893475	-2.29743	-0.137826	0.721857	-0.218942	-0.228948	-0.514666	0.42073	0.156704	0.674562	-0.657423	-0.896619	-0.370686	-0.310217	-0.481621	1.81422		-1.77808	-0.591941	0.316779	1.45687	0.784855	0.983814
1151	AC	1	-0.542701	-0.860815	-0.645369	0.319684	1.60177	1.30363	0.325092	0.571021	1.01811	-0.0138427	0.881763	0.799818	-0.748167	-0.3448	1.46212	0.154018	1.01811	1.15548	0	1.84773	1.99596	1.52578	2.03278	1.39324	1.1005	1.72307	-0.179574	1.40666	1.34986	0.178582	0.606137	0.841461	-0.0614676	0.224854	-0.28868	-0.806866	0.370686	0.310217	-0.722431	2.17706	0				-1.09265	2.69093	2.27034
1152	AC	1	-1.20962	-0.250788	-0.849626	-0.160008	0.0734533	0.285433	0.600493	-0.712741	-0.288464	-0.177188	0.553201	1.64876	1.60134	-1.61556	-0.731061	-2.31027	1.32355	1.50213	0	0.884783	1.29987	1.54798	1.68344	1.79131	0.0937264	0	-1.36404	-2.52609	0.488901	0.519127	1.01121	0.841461	2.9126	0.899417			1.26033	-1.55109	-0.24081	-1.08853	0.612304	-0.320703	-1.17393	-1.15001	2.06389
[truncated: 9 more columns]

## Sheet: CleanedTaskScores
Subject	PreMSITCON_MEANRT	PreMSITINC_MEANRT	PreMSITCON_ACC	PreMSITINC_ACC	PreMSITFE_MEANRT	PreMSITFE_ACC	PostMSITCON_MEANRT	PostMSITINC_MEANRT	PostMSITCON_ACC	PostMSITINC_ACC	PostMSITFE_MEANRT	PostMSITFE_ACC	Pre2DNBPr	Post2DNBPr	Pre3DNBPr	Post3DNBPr	Pre2DNBRT	Post2DNBRT	Pre3DNBRT	Post3DNBRT	PreMatrixRT	PreMatrixTotalCorrect	PostMatrixRT	PostMatrixTotalCorrect	PreControlTowerPrimaryScore	PreControlTowerDistractorScore	PostControlTowerPrimaryScore	PostControlTowerDistractorScore	PreAntiSaccadeAcc	PostAntiSaccadeAcc	PreAttBlink	PreAttBlinkLag2RT	PreAttBlinkLag2Acc	PreAttBlinkLag8RT	PreAttBlinkLag8Acc	PostAttBlink	PostAttBlinkLag2RT	PostAttBlinkLag2Acc	PostAttBlinkLag8RT	PostAttBlinkLag8Acc	PreFlankerEffect	PreFlankerNeutralRT	PreFlankerNeutralAcc	PreFlankerCongruentRT	PreFlankerCongruentAcc	PreFlankerIncongruentRT	PreFlankerIncongruentAcc	PostFlankerEffect	PostFlankerNeutralRT
1000	897.97	1231.6	0.97917	0.96875	333.63	0.01042	1001.4	1286.4	0.83333	0.79167	285	0.04166									22210.9	9	30213.4	5	40	22	39.3333	25	0.6	0.625	0.8	764	0.2	482.8	1	0.233333	887.6	0.6	792.667	0.833333	136.99	638.08	1	652.52	1	789.51	0.98	68.3763	656.367
1001	729.72	920.95	0.96875	0.80208	191.23	0.16667	682.83	852.03	1	0.9375	169.2	0.0625									22665.4	10	22068.7	6	37	27	45.6667	25	0.775	0.675	0.6	1103	0.4	1052	1	0.666667	932.333	0.166667	594	0.833333	55.9417	517.78	1	526.6	1	582.542	0.96	44.4549	516.306
1002							786.67	1162.8	0.97917	0.95833	376.13	0.02084									41034	8	36571	11	34.6667	24	32.3333	22	0.575	0.725	-0.166667	552.333	1	454.667	0.833333	-0.333333	530.167	0.833333	456.333	0.5	116.772	507.12	1	559.04	1	675.812	0.96	93.5509	493.04
1003	694.11	954.07	1	0.9375	259.96	0.0625	715.61	981.15	0.97917	0.94792	265.54	0.03125									25965.2	8	30754.1	11	28.6667	25	32.3333	26	0.325	0.6	1	1109.67	0	758.833	1	0.833333	527.333	0.166667	605.667	1	134.22	525.271	0.96	529.4	1	663.62	1	149.4	457.38
1004	839.08	948.79	0.89583	0.76042	109.71	0.13541	757.25	940.94	0.98958	1	183.69	-0.01042									32289.6	13	29615.9	15	50.6667	24	58	28	0.775	0.95	0.666667	1117.5	0	1298.83	0.666667	0.833333	682.5	0.166667	480	1	26.28	512.42	1	529.74	1	556.02	1	41.2	469.78
1005							924.78	1175.8	0.98958	0.9375	251.02	0.05208									43007.4	9	36005.9	12	24	25	33	27	0.5	0.6	0.666667	791	0	739.667	0.666667	0.5	768.5	0	537.167	0.5	189.428	621.851	0.94	712.4	1	901.828	0.82	78.4621	537.42
1006	791.33	948.29	0.92708	0.748954	156.96	0.193259	718.38	893.99	1	0.96875	175.61	0.03125									24030.1	8	36225.5	12	37.3333	28	33.3333	27	0.625	0.675	0.333333	914	0.333333	639.833	0.666667	-0.333333	527.667	0.666667	676.5	0.333333	54.1452	480.28	1	474.92	1	529.065	0.92	63.9711	464.531
1008							1121.6	1363.8	0.94792	0.88542	242.2	0.0625									30058.5	6	25507.1	11	32.6667	24	37	23	0.725	0.475	0.6	458	0.4	484	1	0.333333	128.5	0.5	247.667	0.833333	20.7147	517.143	0.98	545.49	0.98	566.205	0.88	108.395	573.816
1009	757.74	995.18	0.97895	0.95833	237.44	0.02062	622.53	810.63	0.98958	0.9375	188.1	0.05208									24341	12	17291.8	11	33.6667	26	42.6667	28	0.525	0.45	1	661.75	0	505.333	1	0.666667	423.333	0	462.5	0.666667	33.78	635.64	1	696.28	1	730.06	1
1010	702.33	851.99	1	0.96875	149.66	0.03125	599.33	785.21	1	0.98958	185.88	0.01042									31826.7	11	20291	5	40.6667	26	41.3333	27	0.275	0.575	0	426	0.5	442.667	0.5	-0.166667	352.167	1	422.167	0.833333	132.696	568.875	0.96	571.408	0.98	704.104	0.96	88.0799	494.64
1011	943.31	1106	0.89583	0.92708	162.69	-0.03125	862.05	1041.7	0.98958	0.91667	179.65	0.07291									25030	11	26254.2	6	16	23	31.3333	26	0.625	0.85	0.333333	914.333	0.166667	1051.33	0.5	0.5	788.833	0.333333	445.667	0.833333	145.973	568.22	1	572.875	0.96	718.848	0.92	142.216	527
1012							741.39	886.49	0.96875	0.94792	145.1	0.02083									34901	9	25708.7	9	50.3333	28	60	27	0.9	0.725	-0.166667	724.5	0.833333	635	0.666667	0.666667	354.5	0.333333	521	1	91.0314	629.024	0.89391	619.159	0.919688	710.19	0.84	25.6233	510.78
1013	540.15	719.58	1	0.95833	179.43	0.04167	567.97	713.88	0.97917	0.97917	145.91	0									19865.1	13	17822.4	14	44.6667	29	52.3333	29	0.725	0.925	0.333333	596.833	0.666667	1036.67	1	0	360.833	1	254.333	1	88.3364	423.44	1	416.8	1	505.136	0.88	55.6064	441.9
1014	534.94	803.08	1	0.75	268.14	0.193259	492.36	731.25	1	0.80208	238.89	0.165083									31122.1	13	28694.7	13	47.6667	27	55	29	0.85	0.825	1	628.5	0	543.5	1	0.833333	349.833	0	411.667	0.833333	50.4625	400.24	1	409.812	0.96	460.275	0.8	60.0152	380.98
1015	642.07	963.9	1	0.89583	321.83	0.10417	729.53	1009.4	1	0.9375	279.87	0.0625									22965.7	15	22075.2	10	45.6667	26	47.6667	27	0.7	0.775	0.666667	552	0.333333	759.167	1	0.833333	715	0	591.333	0.833333	86.9774	539.102	0.98	555.74	1	642.717	0.92
1016	701.59	1008.8	0.95833	0.90625	307.21	0.05208	762.23	1005.7	0.97917	0.97917	243.47	0									29818.8	8	34513.5	12	41.3333	26	50.3333	26	0.475	0.9	0	319	1	235.75	1	-0.333333	111.167	1	263	0.666667	75.1429	439.796	0.98	435.857	0.98	511	0.94	95.3682	502.082
1017	564.93	822.39	1	0.97917	257.46	0.02083	569.01	759.01	0.97917	0.97917	190	0									20725.1	10	28477.5	14	46.3333	26	42.6667	29	0.75	0.625	0.833333	374.5	0.166667	515.833	1	0.5	408.833	0.5	341.667	1	42.5872	454.62	1	481.2	1	523.787	0.94	53.5227	560.067
1018	724.57	980.48	0.96875	0.92708	255.91	0.04167	761.11	1068.5	0.94792	0.88542	307.39	0.0625									28287.4	14	32399.9	9			53.6667	28	0.475	0.475	1	374.667	0	471.333	1	0.666667	474.833	0.166667	1005.33	0.833333	54.4642	542.62	1	583.14	1	637.604	0.96	45.489	636.78
1019	594.41	863.6	0.97917	0.97917	269.19	0	579.86	838.54	1	0.96875	258.68	0.03125	0.645833	0.951389	0.585812	0.576659	1296.92	1149.29	1545.44	1478.68	33386.4	5	16174.2	4	31	25	34	29	0.425	0.55	0	629.167	0.333333	550.5	0.333333	0	91.1667	0.666667	158	0.666667	110.366	487.286	0.98	493.92	1	604.286	0.98	96.2163	506.92
1021	686.16	882.41	0.98958	1	196.25	-0.01042	597.41	788.14	1	0.97917	190.73	0.02083	0.895833	0.854167	0.508009	0.951945	856.531	919.312	881.538	880.841	30635	11	27297.2	13	41.6667	26	49	28	0.6	0.9						-0.166667	684.5	0.833333	670.833	0.666667	83.1502	452.56	1	441.36	1	524.51	0.98	63.2842	415.8
1022													0.729167	0.673611	0.324943	0.560641	1718.12	1753.62	2308.7	1747	33237.9	10	22244.4	10	25.3333	25	32	28	0.425	0.7	0.4	414.5	0	220	0.4						52.68	589.88	1	615.1	1	667.78	1	14.5853	639.26
1023	698.7	1064.5	0.97917	0.95833	365.8	0.02084	675.35	1035.5	0.97917	0.94792	360.15	0.03125	0.854167	0.909722	0.306636	0.576659	1063.88	1134.26	1367	1352.82	26372.8	9	28887.3	9	27.6667	25	33	25	0.825	0.825	0.333333	810.167	0.666667	732.5	1	0.166667	469.667	0.666667	594.833	0.833333	69.4	469.06	1	477.46	1	546.86	1	79.82	505.1
1024	776.84	1029.9	0.96875	0.96875	253.06	0	703.8	1039.1	0.98958	0.9375	335.3	0.05208	0.423611	0.784722	0.132723	0.778032	1479.44	1423.61	1792.62	1307.17	19738.6	11	43491.1	10	19.6667	28	32.3333	29	0.575	0.825	0.666667	890.667	0.166667	999.5	0.833333	0.833333	575	0	446.167	0.833333	61.2233	497.64	1	508.86	1	570.083	0.96	88.46	534.62
1025	693.73	882.97	1	1	189.24	0	670.38	839.61	1	0.98958	169.23	0.01042	0.895833	0.951389	0.340961	0.864989	1251.62	1037.65	1576.71	1146.58	24132.2	11	21169.7	14	51.3333	25	46	27	0.7	0.625	0.833333	947.833	0.166667	975.167	1	0.5	812.667	0.333333	557	0.833333	99.6203	458.388	0.98	450.612	0.98	550.233	0.86	88.18	440.857
1026	606.9	839.82	0.97917	0.9375	232.92	0.04167	597.95	779.7	0.95833	0.91667	181.75	0.04166	0.840278	0.895833	0.194508	0.647597	1342.53	1298.69	1609.86	1578.4	33513.9	8	29744.9	10	32.3333	26	39.3333	29	0.375	0.3	1	988.2	0	1379.17	1	0.666667	417.833	0.333333	444.667	1	66.14	581.06	1	587.96	1	654.1	1	68.4942	519.46
1027	918.69	1162.5	0.9375	0.95833	243.81	-0.02083	863.3	1126.3	0.92708	0.91667	263	0.01041	0.479167	0.465278	0.28833	0.638444	1375.55	1630.44	1578.04	1386.59	28877.8	11	28656.1	10	21.3333	27	21.3333	26	0.55	0.425	0.466667	818.6	0.2	529.667	0.666667	0.633333	313.167	0.166667	407.8	0.8	79.37	534.66	1	574.694	0.98	654.064	0.94	46.6383	528.469
1028	871.36	1053.4	0.875	0.88542	182.04	-0.01042	817.22	997.2	0.90625	0.84375	179.98	0.0625	0.465278	0.618056	-0.0343249	0.0800915	1452	1460.27	1489.22	1467.31	29317.8	11	20181	9	29.3333	29	29.6667	28	0.7	0.6	0.5	635.5	0	706.333	0.5	0.833333	395.167	0	287.5	0.833333	58.28	520.367	0.98	540.92	1	599.2	1	71.9978	579.184
1029	617.41	817.33	1	1	199.92	0	640.39	813.84	1	0.95833	173.45	0.04167	0.784722	0.784722	0.542334	0.908467	1182	1155.64	1492.27	1120.36	34266.6	17	22294.4	16	53.6667	29	58.6667	27	0.875	0.975	0.666667	451.667	0	389	0.666667	0.666667	273.667	0.166667	90	0.833333	78.78	416.24	1	433.52	1	512.3	1	47.5388	417.54
1030	1093.16	1417.2	0.95833	0.95833	308.8	0	1004	1373.5	0.9375	0.89583	369.5	0.04167	0.895833	0.381944	0.446224	0.368421	1503.56	1402.28	1739.61	1267.45			30889.5	11	40.3333	26	43.3333	26	0.6	0.725	0.6	375.4	0.4	438.333	1	0.833333	576.833	0.166667	375	1	75.5102	541.18	1	606.98	0.98	682.49	0.98	71.64	456.06
1031	1069.4	1420.44	0.850561	0.84375	354.8	-0.03125	833.59	1280.1	0.97917	0.95833	446.51	0.02084		0.179385		0.0800915		1670.75		1551	30814.1	7	27308	2	22.3333	21	12.6667	22	0.375	0.2	0.166667	1300.83	0.333333	1323.67	0.5	0.233333	742.5	0.166667	834.2	0.4
1032	547.38	721.01	1	0.92708	173.63	0.07292	553.53	741.59	0.97917	0.9375	188.06	0.04167	0.784722	0.840278	0.384439	0.734554	1030	1108.4	1222.33	1146.24	30092	14	23890.7	10	42	28	54	29	0.8	0.975	0.166667	519.167	0.666667	549.333	0.833333	-0.666667	590	1	365.167	0.333333	78.1327	533.6	1	530.367	0.98	608.5	0.92	69.0261	470.604
1034	683.9	978.31	0.97917	0.88542	294.41	0.09375	888.66	1276.7	0.9375	0.94792	388.04	-0.01042	0.6875	0.951389	0.542334	0.951945	1189	1264.71	1396.67	1402.61	33036.9	11	29850.7	9	46.3333	24	49.6667	27	0.875	0.9	0.166667	831.5	0.166667	705.667	0.333333	0.166667	588.667	0.5	537.5	0.666667	56.68	468.88	1	485.06	1	541.74	1	62.3388	478.755
1035	692.82	955.82	0.97917	0.95833	263	0.02084	814.63	1078.6	0.94792	0.95833	263.97	-0.01041	0.840278	0.909722	0.489703	0.908467	1419.73	1475.26	1760.2	1361.29	26495.5	13	23361.1	12	25.3333	26	51.3333	26	0.9	0.825	0.833333	630.5	0	452.833	0.833333	0.5	295.5	0.333333	291.333	0.833333	167.567	553.36	1	570.653	0.98	738.22	1	78.62	459.531
1036	714.47	1012.7	0.95833	0.90625	298.23	0.05208	676.36	939.17	0.92708	0.83333	262.81	0.09375	0.743056	0.590278	-0.00686499	0.114416	1140.82	1166.33	853.833	1529.4	23834.3	9	21965.6	10	37.3333	24	35	27	0.55	0.475	0.333333	464.833	0.666667	687.167	1	0.5	783.667	0.333333	190.833	0.833333								48.1647	519.224
1038	829.45	1072.2	0.96875	0.91667	242.75	0.05208	663.31	904.96	0.98958	0.94792	241.65	0.04166	0.743056	0.840278	0.638444	0.576659	1663.75	1068.7	1821.59	1492.29	28054.5	13	21671.6	8	27	28	37.3333	27	0.875	0.925	0.333333	1466.33	0.666667	686.333	1	0.833333	557	0.166667	670	1	118.375	523.88	1	533.38	1	651.755	0.98	79.02	533.44
1039	850.49	1191.9	0.98958	0.91667	341.41	0.07291	948.11	1276.3	0.98958	0.9375	328.19	0.05208	0.784722	0.784722	0.471396	0.375286	1183.68	1135.07	1647.21	1623.44	30763.8	5	33166.6	5	23.3333	22	23.6667	27	0.35	0.375											136.815	584.102	0.98	542.92	1	679.735	0.98	106.832	512.184
1040	903.66	1107.9	0.89583	0.91667	204.24	-0.02084	952.38	1088	0.85417	0.76042	135.62	0.09375	0.118056		0.0457666		1510.1		1734		32913.8	11	23096.7	9	33.6667	24	43	23	0.375	0.4	0.5	972	0	896.167	0.5	0.666667	652.5	0.166667	698.5	0.833333	67.9184	579.46	1	614	1	681.918	0.98	69.3804	482.592
1041	759.7	1062.9	0.96875	0.90625	303.2	0.0625	657.17	871.08	1	0.94792	213.91	0.05208	0.6875	0.840278	0.272311	0.560641	1291.31	1217.73	1594	1439.88	28224.1	8	31460.2	5	29	28	29	28	0.425	0.575	0.333333	517.167	0.5	647.833	0.833333	1	311.167	0	289.667	1	99.5617	443.061	0.98	437.96	1	537.522	0.92	38.14	507.388
1042	769.84	921.26	0.98958	0.875	151.42	0.11458	886.43	1069.6	0.90625	0.90625	183.17	0	0.840278	0.951389	0.290618	0.350114	1406.67	1417.62	1669.62	1932.77	27551.9	10	30998	9	26.3333	28	35	28	0.925	0.75	0.233333	761.333	0.166667	755	0.4						116.388	602.44	1	571.02	1	687.408	0.98	101.606	566.245
1043	692.52	986.88	0.98958	0.91667	294.36	0.07291	771.57	1080.6	0.98958	0.96875	309.03	0.02083	0.479167	0.951389	0.21968	0.672769	1077.8	939.529	1191.9	1192.44	29147	7	14936.5	4	4.66667	27	26.3333	28	0.725	0.675	0.166667	922	0.666667	823	0.833333	0	610.8	1	422.833	1	71.0638	524.56	1	554.957	0.94	626.021	0.94	39.5838	517.24
1044	689.01	884.49	0.97917	1	195.48	-0.02083	749.53	966.45	0.95833	0.92708	216.92	0.03125	0.284722	0.618056	0.299771	0.324943	858.5	1174.82	890.643	1224.7	25130.9	8	28166.5	11	35	22	39.3333	27	0.7	0.725	0.5	620.333	0.5	625.2	1	0.333333	420.167	0.666667	205.167	1								63.6515	499.826
1045	652.98	887.07	1	0.91667	234.09	0.08333	721.2	991.7	0.98958	0.94792	270.5	0.04166		0.840278		0.244851		1226.6		1695.92	27700	10	15511.4	12	45	26	61.6667	28	0.475	0.725	0.5	519.167	0.333333	343.333	0.833333	0.666667	288.833	0.333333	194	1	101.616	432.04	1	424.28	1	525.896	0.96	109.323	467.8
1046	663.29	846.03	1	0.97917	182.74	0.02083	682.82	896.78	1	0.97917	213.96	0.02083	0.895833	0.743056	0.203661	0.281465	1292.97	1587.82	1326.33	1688.67	27944.9	15	23207.8	12	37.3333	28	39	29	0.825	0.9	1	831	0	726.667	1	0.166667	393.667	0.833333	325.5	1	103.98	502.82	1	500.02	1	604	0.96	81.96	436.469
1047	653.4	930.2	1	0.94792	276.8	0.05208	633.56	904.84	1	0.96875	271.28	0.03125	0.548611	0.895833	0.524027	0.908467	1488.17	1208.25	1747.94	1155.48	26773.8	15	18653.9	13	48.6667	27	51	29	0.725	0.85	0	363.333	0.666667	591.833	0.666667	-0.166667	286	1	316.167	0.833333	44.2978	555.8	1	643.88	1	688.178	0.9	94	499.84
1048							967.35	1190	0.875	0.85417	222.65	0.02083	0.173611	0.479167	-0.182321	0.132723	1110	1403.4	1311.33	1813.12	19441.4	7			23.3333	21			0.5	0.45	0.75	512.5	0.25	532.6	1	0.6	693	0.4	869.5	1	127.122	571.98	0.98	629.857	0.98	756.98	0.98	68.8004	638.86
1100	721.75	940	0.95833	0.94792	218.25	0.01041	649.3	819.69	0.97917	0.91667	170.39	0.0625									31511.7	15	25905.6	14			42.3333	28	0.675	0.975	0	530.667	0.333333	358.833	0.333333	0.433333	229.167	0.166667	349.6	0.6	60.9692	408.98	1	393.26	1	454.229	0.96	48.531	408.449
1101	655.22	1006.6	0.96875	0.86458	351.38	0.10417	721.71	1034.3	0.86458	0.86458	312.59	0									14774.6	7	22540.1	10	35.3333	24			0.55	0.525	0.75	362.333	0	732.5	0.75	-0.166667	569.667	1	488.667	0.833333	178.36	555.8	1	589.78	1	768.14	1	88.8878	537.388
1102	642.42	900.8	0.98958	0.94792	258.38	0.04166	692.76	1000.7	0.98958	0.97917	307.94	0.01041									26862.2	8	26732.6	7	3.33333	26			0.6	0.525	0.5	728.667	0.333333	394.167	0.833333	0.8	430.333	0	1128.13	0.8	82.1314	560.367	0.98	597.44	1	679.571	0.98	76.69	600.755
1103	629.43	824.78	1	0.97917	195.35	0.02083	663.04	838.8	1	0.9375	175.76	0.0625									23153.1	14	29503.2	12	51.3333	28	56.3333	29	0.65	0.75	0.1	855	0.5	831.4	0.6	0.5	424.833	0.5	486.8	1	125.457	510.98	0.98	484.959	0.98	610.417	0.735302	99.3898	557.46
1104	747.3	957.31	1	0.94792	210.01	0.05208	721.84	917.32	0.88542	0.82292	195.48	0.0625									18848.8	6	13035.2	4	37.6667	26	18	28	0.475	0.425	0.833333	664.833	0.166667	832.5	1	0.8	387.2	0.2	484	1	105.109	523.571	0.98	527.62	1	632.729	0.96	-16.3111	613.88
1105	666.42	854.34	0.9375	0.90625	187.92	0.03125	700.8	933.27	0.97917	0.97917	232.47	0									15421.6	8	26253.3	11	39.3333	28	44.6667	26	0.6	0.525	0.333333	593.167	0.333333	702.167	0.666667	0.8	311.6	0.2	242.333	1	94.1429	483.735	0.98	471.571	0.98	565.714	0.84	27.0291	654
1106	730.63	946.67	0.96875	0.95833	216.04	0.01042	726.21	963.18	1	0.94792	236.97	0.05208									31799	9	29725.9	10	44.6667	28	43.6667	27	0.675	0.475	0.5	576.167	0	615.167	0.5	0.2	495.2	0.2	382.4	0.4	123.643	586.48	1	598.52	1	722.163	0.98	75.4898	515.98
1107																					21116.9	11							0.525		0.666667	599.167	0	579.667	0.666667						88.3483	466.74	1	458.673	0.98	547.022	0.92
1108	705.34	938.52	0.98958	0.90625	233.18	0.08333	761.07	968.93	0.97917	0.89583	207.86	0.08334									35406.6	12	24092.3	16	41	23	35	26	0.45	0.525	0.166667	707.667	0.333333	643.667	0.5	0.8	605.333	0	424.4	0.8	90.7642	540.56	1	516.34	1	607.104	0.96	43.0776	521.72
1109	770.66	1117.9	0.85417	0.80208	347.24	0.05209	752.73	1020.3	0.91667	0.90625	267.57	0.01042									26500.7	13	26878	9	35.6667	27	38.6667	25	0.425	0.25	0.833333	640	0.166667	665.833	1	0.4	635.4	0.6	441	1	48.32	541.87	0.92	654.816	0.98	703.136	0.88
1110																					28904.7	7							0.325		0.333333	651.5	0	629.167	0.333333						62.0132	530.531	0.98	530.898	0.98	592.911	0.9
1111	717.98	1076.8	1	0.95833	358.82	0.04167	869.33	1081.2	0.9375	0.94792	211.87	-0.01042									30645.1	10	15180	5	20.6667	25	35.3333	29	0.625	0.625	0.166667	382	0.833333	360	1	-0.333333	295	1	251.5	0.666667	97.1633	573.22	1	568.449	0.98	665.612	0.98	26.56	472.72
1112	822.32	1140.2	0.97917	0.9375	317.88	0.04167	804.63	1054.4	0.98958	0.98958	249.77	0									17045.8	5	38311.3	9	34.3333	25	33	26	0.5	0.875						0.166667	821.5	0.5	1089	0.666667	89.04	560.082	0.98	562.4	1	651.44	1	53.9	475.74
1113	593.43	914.73	0.98958	0.96875	321.3	0.02083	554.8	790.76	0.98958	0.98958	235.96	0									31286.6	12	26509.9	14	40	26	47	28	0.825	0.875	1	1206.67	0	743.167	1	0.833333	487.667	0.166667	668.833	1	54.1217	370.92	1	378.24	1	432.362	0.94	73.6677	411.52
1114	765.61	995.68	0.98958	0.96875	230.07	0.02083	697.01	877.11	1	0.97917	180.1	0.02083									35287.4	8	29002.5	11	26.6667	28	36.6667	28	0.625	0.775	0.133333	320.2	0.2	573.167	0.333333	0.166667	266.5	0.333333	324.833	0.5	102.16	571.163	0.98	603.18	1	705.34	1	61.8151	502.24
1115	699.44	1026.5	0.91667	0.8125	327.06	0.10417	788.3	1098.1	0.827115	0.752479	309.8	0.05208									33341.8	9	31372.5	13	43.6667	26	48.3333	29	0.65	0.925	0.0666667	1534.09	0.6	671.833	0.666667	1	400.167	0	364.5	1	101.564	551.224	0.98	542.653	0.98	644.217	0.92	84.7755	560.787
1116	742.06	879.04	0.96875	0.98958	136.98	-0.02083	772.19	878.42	0.97917	0.92708	106.23	0.05209	0.784722	0.840278	0.508009	0.638444	1277.79	1403.6	1630.35	1728.81	34219.3	16	25993.9	14	42	28	44	29	0.675	0.55	0.833333	622.667	0.166667	375	1	0	319.833	0.833333	287	0.833333	56.68	514.24	1	554.64	1	611.32	1	75.5473	503.84
1117	675.59	879.43	1	0.9375	203.84	0.0625	736.05	989.72	0.96875	0.9375	253.67	0.03125	0.506944	0.895833	0.716247	0.498856	1205.54	1182.56	1181.58	1183.14	26848.7	10	33278.9	12	45.3333	29	42.3333	27	0.85	0.7	0.833333	961.5	0	1167.5	0.833333	0.333333	556	0.5	688.5	0.833333	73.8963	597.854	0.96	577.551	0.98	651.447	0.76	66.756	470.213
1118	615.37	849.96	0.98958	0.96875	234.59	0.02083	673.91	931.72	0.94792	0.88542	257.81	0.0625	0.631944	0.784722	0.210526	0.393593	1044.5	1316.57	1163.73	1164.43	32637.6	12	26759.3	11	48	25	46.3333	28	0.7	0.8	0.666667	514.167	0	310.833	0.666667	0.833333	281.833	0.166667	417.167	1	97.95	478.92	1	481.3	1	579.25	0.96	52.2218	492.184
1119	768.24	950.54	0.95833	0.95833	182.3	0	750.69	921.73	0.98958	0.94792	171.04	0.04166	0.854167	0.756944	0.462243	0.366133	1238.16	1306.27	1725.33	1345.71	25286.8	6	37563.2	11	24	27	26.3333	23	0.675	0.6	0.3	355.8	0.2	321	0.5	0.5	197.833	0.5	320.5	1	92.8706	411.14	1	431.66	1	524.531	0.98	88.5732	432.66
1120	971.17	1214.5	0.92708	0.95833	243.33	-0.03125							0.145833		0.290618		1806.88		1471.38		47238	5	37939	6	11	22	18.6667	23	0.5	0.325	0.166667	1268.17	0.666667	1304.67	0.833333	-0.0333333	717.5	0.833333	707.4	0.8	69.7372	636.128	0.94	661.388	0.98	731.125	0.96	106.129	704.571
1121																					13959.6	7			14.3333	23			0.325		0.5	429.833	0.5	720.333	1						94.6404	503.826	0.92	533.229	0.96	627.87	0.92
1122	647.9	924.22	0.96875	0.96875	276.32	0							0.798611		0.498856		1456.83		1556.71		33354.8	9			30.3333	29			0.625		0.5	632.667	0.5	678.833	1						96.7118	481.36	1	536.88	1	633.592	0.98
1123	636.33	875.6	1	0.96875	239.27	0.03125	727.88	880.1	0.95833	0.91667	152.22	0.04166	0.673611	0.673611	0.421053	0.663616	1612.88	1514.25	1891.27	1641.55	21338.4	12	23475	13	39	28	52.3333	28	0.9	0.525	0.333333	910.5	0.666667	736	1	0.133333	363.5	0.666667	352.6	0.8	49.7858	444.347	0.98	430.86	1	480.646	0.96	84.6188	471.14
1124	750.14	1125.4	0.97917	0.9375	375.26	0.04167	974.9	1228.6	0.875	0.92708	253.7	-0.05208	0.743056	0.701389	0.359268	0.437071	1482.82	1571.79	1646.96	1783.17	25780.2	10	20384.1	7	26	27	35	29	0.425	0.35	0.166667	622.5	0.833333	957	1	0.233333	905.4	0.6	909.5	0.833333	108.269	492.898	0.98	501.46	1	609.729	0.96
1125																					18661	9			29.3333	28			0.5		0.666667	449.833	0	504.167	0.666667						51.52	479.2	1	474.34	1	525.86	1
1126	770.01	1093.8	0.98958	0.9375	323.79	0.05208	785.35	1131.5	0.95833	0.84375	346.15	0.11458	0.6875	0.520833	0.141876	-0.00686499	1169.23	1553.5	1299.29	1426.08	11658.2	5	14125.9	8	38	27	54	28	0.475	0.45	0.833333	578.2	0	375.667	0.833333	0.5	260.667	0.333333	448.333	0.833333	184.737	560.7	1	562.12	1	746.857	0.98	108.766	546.52
1127	853.69	1072.9	0.98958	0.95833	219.21	0.03125	759.1	1030.6	0.94792	0.91667	271.5	0.03125	0.520833	0.4375	0.411899	0.237986	2093.3	1592.4	2179.67	1593.75	26826.2	10			27.6667	26	29.3333	28	0.625	0.65	-0.266667	331	0.666667	825.4	0.4	-0.166667	590.5	0.833333	427.833	0.666667	42.7708	603.75	0.96	647.729	0.96	690.5	0.96	42.62	519.08
1128																					25689.2	8			19	23			0.575		0.5	620	0.5	584	1						66.8936	499.7	1	490.106	0.94	557	0.9
1129	999.17	1245.4	0.97917	0.96875	246.23	0.01042	803.67	1125.9	0.98958	0.94792	322.23	0.04166	0.798611	0.590278	0.350114	0.567506	1506.87	1919.17	1905.92	1931.17	20925.7	9	25331.8	6	35.6667	22	33.6667	22	0.775	0.225	1	642.667	0	427	1	1	483.667	0	443.333	1	87.4914	466.54	1	469.08	1	556.571	0.98	94.1224	530.229
1130	758.12	921.64	0.91667	0.88542	163.52	0.03125	775.22	940.89	0.9375	0.86458	165.67	0.07292	0.576389	0.493056	0.368421	0.560641	1509.36	1534.86	1939.55	1920.69	38892.3	9	36863.5	12	42.3333	29	41.3333	26	0.8	0.8	0.666667	1038	0	822	0.666667	0.166667	639.833	0.166667	498.333	0.333333	161.927	514.638	0.94	479.426	0.94	641.353	0.735302
1131	724.06	962.68	0.97917	0.91667	238.62	0.0625	670.6	898.82	0.96875	0.92708	228.22	0.04167	0.506944	0.729167	0.299771	0.455378	1595.83	1229.81	1529.21	1660.19	22494.1	7	28198.3	11	34	28	41.3333	26	0.8	0.7	0.333333	389.8	0	329.667	0.333333	0.666667	215.4	0	173.667	0.666667	101.568	536.3	1	565.9	1	667.468	0.94	62.3732	592.08
1132	746.71	949.06	0.95833	0.88542	202.35	0.07291	847.23	954.33	0.91667	0.82292	107.1	0.09375	0.576389	0.534722	0.203661	0.15103	1223.41	1070.91	1059.17	1349.25	28337.9	8	31743.8	13	30.3333	24	22.3333	27	0.4	0.5	0.266667	1218.83	0.333333	1245	0.6	0.633333	1122.45	0.166667	378	0.8	38.8476	461.714	0.98	508.7	1	547.548	0.84	78.6917	457.18
1133	730.8	974.26	0.96875	0.97917	243.46	-0.01042	940.2	1148.4	0.9375	0.91667	208.2	0.02083	0.798611	0.534722	0.427918	0.210526	1124.03	1189.36	1319.22	1446	15927.6	7	28701	7	58	25	54	26	0.75	0.85	0.5	355.5	0.166667	391.667	0.666667	0.833333	414.5	0	574	0.833333	83.2486	510.88	1	510.18	1	593.429	0.98	53.9102	462.72
1134	696.96	910.83	0.98958	0.96875	213.87	0.02083	691.38	853.44	0.98958	0.92708	162.06	0.0625	0.520833	0.951389	0.324943	0.82151	1579.35	1462.47	1536.6	1737.39	34592.9	13	36573.2	12	32	27	37	27	0.675	0.775	0.5	380.833	0.333333	528.333	0.833333	0.466667	215.5	0.333333	422	0.8	91.3583	518.52	1	536.1	1	627.458	0.96	56.96	481.46
1135	744.96	996.26	1	0.96875	251.3	0.03125	869.82	1099.7	0.95833	0.85417	229.88	0.10416	0.743056	0.576389	0.377574	0.498856	1838.46	1933.36	1919.9	1949.93	29375.1	9	14282	4	24.6667	21			0.5	0.625	0.0211184	578.667	0	1057	0.0211184	0.6	644.2	0.4	523	1	83.1253	594.72	1	621.14	1	704.265	0.98	9.01531	565.531
1136	859.19	1170.9	0.95833	0.94792	311.71	0.01041	772.71	993.22	1	0.92708	220.51	0.07292	0.701389		0.533181		1452.25		1715.56		31883.8	11	21445.5	11	43.3333	26	41.3333	27	0.85	0.9	0.166667	716	0.666667	663.167	0.833333	0.333333	439.833	0.5	616.333	0.833333	48.6822	446.08	1	474.14	1	522.822	0.9	123.467	450.5
1137	784.83	937.85	0.98958	0.94792	153.02	0.04166	734.64	891.42	1	0.89583	156.78	0.10417	0.951389	0.840278	0.411899	0.411899	1422.71	1550.07	1613.58	1554.38	34010.6	10	30555.6	13	39	28	38	29	0.925	1	0.333333	849.333	0.666667	1352.67	1	0.166667	634.833	0.833333	954.2	1	81.4636	419.816	0.98	410.4	1	491.864	0.88	58.04	422.667
1138	864.44	1301	0.92708	0.78125	436.56	0.14583							0.756944		0.498856		1597.43		1648.21		21931.1	10			18.3333	24			0.625		0.5	588.667	0.333333	575.333	0.833333						88.2633	579.146	0.96	645.9	1	734.163	0.98
1139	752.67	1029.8	0.97917	0.91667	277.13	0.0625	660.39	924.25	0.96875	0.96875	263.86	0	0.743056	0.6875	0.620137	0.594966	1259.86	1502.85	1341.75	1260.33	22080.4	7	11601.2	9	50	29	55.3333	27	0.575	0.65	0.333333	638.5	0.333333	758.5	0.666667	0.833333	247	0.166667	307.167	1	93.6085	418.265	0.98	428.2	1	521.809	0.94	50.5624	421.46
1140	799.38	1031.2	0.97917	0.94792	231.82	0.03125	878.15	1040.8	0.98958	0.9375	162.65	0.05208	0.729167	0.840278	0.281465	0.508009	1368.46	1611	1807	1832.85	14327.8	10	23476.3	13	38.6667	24	45.3333	28	0.45	0.35	0.833333	483.333	0.166667	511.667	1	0.5	434.167	0.5	495.667	1	72.5387	493.06	1	506.857	0.98	579.396	0.96	145.629	591.98
1141	756.98	971.01	0.95833	0.90625	214.03	0.05208	797.4	986.19	0.97917	0.94792	188.79	0.03125	0.743056	0.895833	0.455378	0.437071	1104.39	1111	1571.15	1505.87	16162.8	8	26209.5	8	49	25	60	27	0.65	0.7	0	236.833	1	379.833	1	0.666667	378.333	0.166667	304.833	0.833333	137.052	462.143	0.98	485.1	1	622.152	0.92	46.0013	558.5
1142	956.47	1074.6	0.94792	0.94792	118.13	0	928.65	999.14	0.92708	0.95833	70.49	-0.03125	0.520833	0.631944	0.455378	0.324943	1767.5	1447.38	2124.62	1639.5	33489.5	13	27006.3	14	35.6667	28	30	29	0.375	0.4	0.666667	744.167	0.333333	839.5	1	0.5	648.5	0.5	631.833	1	46.5449	545.102	0.98	597.7	1	644.245	0.98	32.46	588.327
1143	522.68	724.37	0.95833	0.8125	201.69	0.14583	471.52	619.72	0.97917	0.79167	148.2	0.165083	0.784722	0.784722	0.132723	0.421053	1409.25	1417.32	1580.69	1886.18	35876.6	11	24041.1	11	40	25	40	27	0.575	0.5	0.666667	1008.5	0.166667	995.5	0.833333	0.466667	563.4	0.2	914.667	0.666667	62.8584	430	1	426.673	0.98	489.532	0.94	84.7034	389.146
1144	833	1031.3	0.850561	0.82292	198.3	0															25751.5	15							0.475		0.833333	420.333	0	297.5	0.833333						136.04	684.327	0.98	581.898	0.98	717.938	0.96
1145	661.77	1070.6	1	0.95833	408.83	0.04167	716.27	1112.6	0.97917	0.94792	396.33	0.03125	0.895833	0.854167	0.377574	0.681922	1044.84	1409.94	1764.5	2013.09	26622.1	12	22171.1	13	47.6667	29	51	27	0.575	0.65	0.0333333	493.333	0.166667	635.2	0.2	0.5	388.333	0.166667	494.667	0.666667	132.754	564.816	0.98	518.792	0.96	651.545	0.88	38.7691	560.46
1146	641.23	988.41	0.98958	0.86458	347.18	0.125	732.68	1048.3	1	0.90625	315.62	0.09375	0.659722	0.756944	0.324943	0.0526316	1480.82	1513.4	1504.2	1703	24533.8	12	34489.4	14	23.6667	29	31	28	0.7	0.825	0.666667	992.5	0.333333	1534.77	1	0.55	602.6	0.2	694	0.75	101.983	657.1	1	761.18	1	863.163	0.98	63.2439	665.578
1147	787.94	914.07	1	0.97917	126.13	0.02083	1008.7	1152.6	0.90625	0.94792	143.9	-0.04167	0.395833	0.479167	0.212815	0.421053	1358.57	1557.85	1323	1689.73	31652.8	10	47343.2	11	7.33333	29	37.3333	29	0.8	0.65	0.166667	839.167	0.666667	1063.5	0.833333	0.166667	632.5	0.333333	603.833	0.5	98.9564	444.86	1	443.18	1	542.136	0.88	65.293	448.653
1148	746.03	938.19	0.96875	0.97917	192.16	-0.01042	816.9	1062.8	0.97917	0.96875	245.9	0.01042	0.743056	0.798611	0.331808	0.707094	1375.54	1243.17	1446.2	1840.65	32470.5	10	27273.9	9	33	28	44.6667	28	0.625	0.625	0.166667	574.8	0	532.167	0.166667	0.5	380	0.166667	260	0.666667	112.46	518.061	0.98	532.12	1	644.58	1	22.86	512.98
1149	824.53	1227.5	0.89583	0.875	402.97	0.02083	733.92	1065.4	0.94792	0.8125	331.48	0.13542	0.756944	0.715278	0.418764	0.254005	1532.4	1565.4	1618.88	1541.92	33948.2	5	30709.7	10			35.6667	26		0.7	-0.333333	980.2	1	762.333	0.666667	-0.5	702	1	389.167	0.5								55.0283	490.5
1150	816.47	1096.8	0.96875	0.91667	280.33	0.05208	702.09	975.05	1	0.95833	272.96	0.04167	0.784722	0.756944	0.167048	0.663616	1228.43	1205.47	1579.3	1431.76	31106.8	12	19797.5	14	34	26	36.6667	26	0.675	0.575	0	293.333	0.5	370.5	0.5	0.5	447	0.5	193.667	1	90.18	502.94	1	504.32	1	594.5	0.96	25.6108	554.06
1151	627.38	823.46	1	0.97917	196.08	0.02083	644.72	842.8	1	0.94792	198.08	0.05208	0.576389	0.743056	0.343249	0.212815	1306.23	1467.96	1206.25	1449.6	35373	9	37626.5	13	28.6667	24	35.3333	22	0.775	0.8	0.5	537	0.166667	490.167	0.666667	0.166667	671.833	0.5	633	0.666667	102.44	555.26	1	552.1	1	654.54	1	38.071	422.592
1152	908.98	1307.1	0.95833	0.95833	398.12	0	1019.1	1300.2	0.84375	0.86458	281.1	-0.02083	0.0244854	0.368056	0.0709382	0.350114	1672.5	1754.88	1906.44	2048.31	32238.8	9	42797.7	7	24.3333	20	35.3333	28	0.75	0.375	0.6	435.6	0.4	577	1	0.166667	475.167	0.833333	432	1	100.344	704.951	0.89391	764.535	0.919688	864.879	0.735302	69.5209	618.551
[truncated: 115 more columns]

## Sheet: RawTaskScores
Subject	PreMSITCON_MEANRT	PreMSITINC_MEANRT	PreMSITCON_ACC	PreMSITINC_ACC	PreMSITFE_MEANRT	PreMSITFE_ACC	PostMSITCON_MEANRT	PostMSITINC_MEANRT	PostMSITCON_ACC	PostMSITINC_ACC	PostMSITFE_MEANRT	PostMSITFE_ACC	Pre1DNBPr	Post1DNBPr	Pre2DNBPr	Post2DNBPr	Pre3DNBPr	Post3DNBPr	Pre2DNBRT	Post2DNBRT	Pre3DNBRT	Post3DNBRT	PreMatrixRT	PreMatrixTotalCorrect	PostMatrixRT	PostMatrixTotalCorrect	PreControlTowerPrimaryScore	PreControlTowerDistractorScore	PostControlTowerPrimaryScore	PostControlTowerDistractorScore	PreAntiSaccadeAcc	PostAntiSaccadeAcc	PreAttBlink	PreAttBlinkLag2RT	PreAttBlinkLag2Acc	PreAttBlinkLag8RT	PreAttBlinkLag8Acc	PostAttBlink	PostAttBlinkLag2RT	PostAttBlinkLag2Acc	PostAttBlinkLag8RT	PostAttBlinkLag8Acc	PreFlankerEffect	PreFlankerNeutralRT	PreFlankerNeutralAcc	PreFlankerCongruentRT	PreFlankerCongruentAcc	PreFlankerIncongruentRT	PreFlankerIncongruentAcc
1000	897.97	1231.6	0.97917	0.96875	333.63	0.01042	1001.4	1286.4	0.83333	0.79167	285	0.04166											22210.9	9	30213.4	5	40	22	39.3333	25	0.6	0.625	0.8	764	0.2	482.8	1	0.233333	887.6	0.6	792.667	0.833333	136.99	638.08	1	652.52	1	789.51	0.98
1001	729.72	920.95	0.96875	0.80208	191.23	0.16667	682.83	852.03	1	0.9375	169.2	0.0625											22665.4	10	22068.7	6	37	27	45.6667	25	0.775	0.675	0.6	1103	0.4	1052	1	0.666667	932.333	0.166667	594	0.833333	55.9417	517.78	1	526.6	1	582.542	0.96
1002							786.67	1162.8	0.97917	0.95833	376.13	0.02084											41034	8	36571	11	34.6667	24	32.3333	22	0.575	0.725	-0.166667	552.333	1	454.667	0.833333	-0.333333	530.167	0.833333	456.333	0.5	116.772	507.12	1	559.04	1	675.812	0.96
1003	694.11	954.07	1	0.9375	259.96	0.0625	715.61	981.15	0.97917	0.94792	265.54	0.03125											25965.2	8	30754.1	11	28.6667	25	32.3333	26	0.325	0.6	1	1109.67	0	758.833	1	0.833333	527.333	0.166667	605.667	1	134.22	525.271	0.96	529.4	1	663.62	1
1004	839.08	948.79	0.89583	0.76042	109.71	0.13541	757.25	940.94	0.98958	1	183.69	-0.01042											32289.6	13	29615.9	15	50.6667	24	58	28	0.775	0.95	0.666667	1117.5	0	1298.83	0.666667	0.833333	682.5	0.166667	480	1	26.28	512.42	1	529.74	1	556.02	1
1005							924.78	1175.8	0.98958	0.9375	251.02	0.05208											43007.4	9	36005.9	12	24	25	33	27	0.5	0.6	0.666667	791	0	739.667	0.666667	0.5	768.5	0	537.167	0.5	224.576	621.851	0.94	712.4	1	936.976	0.82
1006	791.33	948.29	0.92708	0.72917	156.96	0.19791	718.38	893.99	1	0.96875	175.61	0.03125											24030.1	8	36225.5	12	37.3333	28	33.3333	27	0.625	0.675	0.333333	914	0.333333	639.833	0.666667	-0.333333	527.667	0.666667	676.5	0.333333	54.1452	480.28	1	474.92	1	529.065	0.92
1007	933.19	1210.2	0.94792	0.9375	277.01	0.01042																	12296.3	6	NaN	NaN	33.3333	24	NaN	NaN	0.525	NaN	0.3	844.333	0.5	793	0.8	NaN	NaN	NaN	NaN	NaN	155.296	697.833	0.96	706.878	0.98	862.174	0.92
1008							1121.6	1363.8	0.94792	0.88542	242.2	0.0625											30058.5	6	25507.1	11	32.6667	24	37	23	0.725	0.475	0.6	458	0.4	484	1	0.333333	128.5	0.5	247.667	0.833333	20.7147	517.143	0.98	545.49	0.98	566.205	0.88
1009	757.74	995.18	0.97895	0.95833	237.44	0.02062	622.53	810.63	0.98958	0.9375	188.1	0.05208											24341	12	17291.8	11	33.6667	26	42.6667	28	0.525	0.45	1	661.75	0	505.333	1	0.666667	423.333	0	462.5	0.666667	33.78	635.64	1	696.28	1	730.06	1
1010	702.33	851.99	1	0.96875	149.66	0.03125	599.33	785.21	1	0.98958	185.88	0.01042											31826.7	11	20291	5	40.6667	26	41.3333	27	0.275	0.575	0	426	0.5	442.667	0.5	-0.166667	352.167	1	422.167	0.833333	132.696	568.875	0.96	571.408	0.98	704.104	0.96
1011	943.31	1106	0.89583	0.92708	162.69	-0.03125	862.05	1041.7	0.98958	0.91667	179.65	0.07291											25030	11	26254.2	6	16	23	31.3333	26	0.625	0.85	0.333333	914.333	0.166667	1051.33	0.5	0.5	788.833	0.333333	445.667	0.833333	145.973	568.22	1	572.875	0.96	718.848	0.92
1012							741.39	886.49	0.96875	0.94792	145.1	0.02083											34901	9	25708.7	9	50.3333	28	60	27	0.9	0.725	-0.166667	724.5	0.833333	635	0.666667	0.666667	354.5	0.333333	521	1	91.0314	629.024	0.82	619.159	0.88	710.19	0.84
1013	540.15	719.58	1	0.95833	179.43	0.04167	567.97	713.88	0.97917	0.97917	145.91	0											19865.1	13	17822.4	14	44.6667	29	52.3333	29	0.725	0.925	0.333333	596.833	0.666667	1036.67	1	0	360.833	1	254.333	1	88.3364	423.44	1	416.8	1	505.136	0.88
1014	534.94	803.08	1	0.75	268.14	0.25	492.36	731.25	1	0.80208	238.89	0.19792											31122.1	13	28694.7	13	47.6667	27	55	29	0.85	0.825	1	628.5	0	543.5	1	0.833333	349.833	0	411.667	0.833333	50.4625	400.24	1	409.812	0.96	460.275	0.8
1015	642.07	963.9	1	0.89583	321.83	0.10417	729.53	1009.4	1	0.9375	279.87	0.0625											22965.7	15	22075.2	10	45.6667	26	47.6667	27	0.7	0.775	0.666667	552	0.333333	759.167	1	0.833333	715	0	591.333	0.833333	86.9774	539.102	0.98	555.74	1	642.717	0.92
1016	701.59	1008.8	0.95833	0.90625	307.21	0.05208	762.23	1005.7	0.97917	0.97917	243.47	0											29818.8	8	34513.5	12	41.3333	26	50.3333	26	0.475	0.9	0	319	1	235.75	1	-0.333333	111.167	1	263	0.666667	75.1429	439.796	0.98	435.857	0.98	511	0.94
1017	564.93	822.39	1	0.97917	257.46	0.02083	569.01	759.01	0.97917	0.97917	190	0											20725.1	10	28477.5	14	46.3333	26	42.6667	29	0.75	0.625	0.833333	374.5	0.166667	515.833	1	0.5	408.833	0.5	341.667	1	42.5872	454.62	1	481.2	1	523.787	0.94
1018	724.57	980.48	0.96875	0.92708	255.91	0.04167	761.11	1068.5	0.94792	0.88542	307.39	0.0625	0.861364	0.770455	0.840278	0.1875	0.455378	0.411899	1370.57	1876.25	1220	1653.33	28287.4	14	32399.9	9	NaN	NaN	53.6667	28	0.475	0.475	1	374.667	0	471.333	1	0.666667	474.833	0.166667	1005.33	0.833333	54.4642	542.62	1	583.14	1	637.604	0.96
1019	594.41	863.6	0.97917	0.97917	269.19	0	579.86	838.54	1	0.96875	258.68	0.03125	0.861364	0.765909	0.645833	0.951389	0.585812	0.576659	1296.92	1149.29	1545.44	1478.68	33386.4	5	16174.2	4	31	25	34	29	0.425	0.55	0	629.167	0.333333	550.5	0.333333	0	91.1667	0.666667	158	0.666667	110.366	487.286	0.98	493.92	1	604.286	0.98
1021	686.16	882.41	0.98958	1	196.25	-0.01042	597.41	788.14	1	0.97917	190.73	0.02083	0.861364	0.906818	0.895833	0.854167	0.508009	0.951945	856.531	919.312	881.538	880.841	30635	11	27297.2	13	41.6667	26	49	28	0.6	0.9	-0.166667	2606.17	0.666667	1985	0.5	-0.166667	684.5	0.833333	670.833	0.666667	83.1502	452.56	1	441.36	1	524.51	0.98
1022													0.765909	0.815909	0.729167	0.673611	0.324943	0.560641	1718.12	1753.62	2308.7	1747	33237.9	10	22244.4	10	25.3333	25	32	28	0.425	0.7	0.4	414.5	0	220	0.4	0	532.333	0.166667	383	0.166667	52.68	589.88	1	615.1	1	667.78	1
1023	698.7	1064.5	0.97917	0.95833	365.8	0.02084	675.35	1035.5	0.97917	0.94792	360.15	0.03125	0.856818	0.906818	0.854167	0.909722	0.306636	0.576659	1063.88	1134.26	1367	1352.82	26372.8	9	28887.3	9	27.6667	25	33	25	0.825	0.825	0.333333	810.167	0.666667	732.5	1	0.166667	469.667	0.666667	594.833	0.833333	69.4	469.06	1	477.46	1	546.86	1
1024	776.84	1029.9	0.96875	0.96875	253.06	0	703.8	1039.1	0.98958	0.9375	335.3	0.05208	0.861364	0.479545	0.423611	0.784722	0.132723	0.778032	1479.44	1423.61	1792.62	1307.17	19738.6	11	43491.1	10	19.6667	28	32.3333	29	0.575	0.825	0.666667	890.667	0.166667	999.5	0.833333	0.833333	575	0	446.167	0.833333	61.2233	497.64	1	508.86	1	570.083	0.96
1025	693.73	882.97	1	1	189.24	0	670.38	839.61	1	0.98958	169.23	0.01042	0.906818	0.770455	0.895833	0.951389	0.340961	0.864989	1251.62	1037.65	1576.71	1146.58	24132.2	11	21169.7	14	51.3333	25	46	27	0.7	0.625	0.833333	947.833	0.166667	975.167	1	0.5	812.667	0.333333	557	0.833333	99.6203	458.388	0.98	450.612	0.98	550.233	0.86
1026	606.9	839.82	0.97917	0.9375	232.92	0.04167	597.95	779.7	0.95833	0.91667	181.75	0.04166	0.906818	0.861364	0.840278	0.895833	0.194508	0.647597	1342.53	1298.69	1609.86	1578.4	33513.9	8	29744.9	10	32.3333	26	39.3333	29	0.375	0.3	1	988.2	0	1379.17	1	0.666667	417.833	0.333333	444.667	1	66.14	581.06	1	587.96	1	654.1	1
1027	918.69	1162.5	0.9375	0.95833	243.81	-0.02083	863.3	1126.3	0.92708	0.91667	263	0.01041	0.534091	0.770455	0.479167	0.465278	0.28833	0.638444	1375.55	1630.44	1578.04	1386.59	28877.8	11	28656.1	10	21.3333	27	21.3333	26	0.55	0.425	0.466667	818.6	0.2	529.667	0.666667	0.633333	313.167	0.166667	407.8	0.8	79.37	534.66	1	574.694	0.98	654.064	0.94
1028	871.36	1053.4	0.875	0.88542	182.04	-0.01042	817.22	997.2	0.90625	0.84375	179.98	0.0625	0.861364	0.588636	0.465278	0.618056	-0.0343249	0.0800915	1452	1460.27	1489.22	1467.31	29317.8	11	20181	9	29.3333	29	29.6667	28	0.7	0.6	0.5	635.5	0	706.333	0.5	0.833333	395.167	0	287.5	0.833333	58.28	520.367	0.98	540.92	1	599.2	1
1029	617.41	817.33	1	1	199.92	0	640.39	813.84	1	0.95833	173.45	0.04167	0.861364	0.906818	0.784722	0.784722	0.542334	0.908467	1182	1155.64	1492.27	1120.36	34266.6	17	22294.4	16	53.6667	29	58.6667	27	0.875	0.975	0.666667	451.667	0	389	0.666667	0.666667	273.667	0.166667	90	0.833333	78.78	416.24	1	433.52	1	512.3	1
1030	1108.4	1417.2	0.95833	0.95833	308.8	0	1004	1373.5	0.9375	0.89583	369.5	0.04167	0.861364	0.725	0.895833	0.381944	0.446224	0.368421	1503.56	1402.28	1739.61	1267.45	49031.8	9	30889.5	11	40.3333	26	43.3333	26	0.6	0.725	0.6	375.4	0.4	438.333	1	0.833333	576.833	0.166667	375	1	75.5102	541.18	1	606.98	0.98	682.49	0.98
1031	1069.4	1424.2	0.8125	0.84375	354.8	-0.03125	833.59	1280.1	0.97917	0.95833	446.51	0.02084	0.0431818	0.634091	-0.0208333	0.131944	-0.0938215	0.0800915	1640	1670.75	1588	1551	30814.1	7	27308	2	22.3333	21	12.6667	22	0.375	0.2	0.166667	1300.83	0.333333	1323.67	0.5	0.233333	742.5	0.166667	834.2	0.4	245.812	791.347	0.98	801.146	0.96	1046.96	0.94
1032	547.38	721.01	1	0.92708	173.63	0.07292	553.53	741.59	0.97917	0.9375	188.06	0.04167	0.815909	0.770455	0.784722	0.840278	0.384439	0.734554	1030	1108.4	1222.33	1146.24	30092	14	23890.7	10	42	28	54	29	0.8	0.975	0.166667	519.167	0.666667	549.333	0.833333	-0.666667	590	1	365.167	0.333333	78.1327	533.6	1	530.367	0.98	608.5	0.92
1034	683.9	978.31	0.97917	0.88542	294.41	0.09375	888.66	1276.7	0.9375	0.94792	388.04	-0.01042	0.906818	0.815909	0.6875	0.951389	0.542334	0.951945	1189	1264.71	1396.67	1402.61	33036.9	11	29850.7	9	46.3333	24	49.6667	27	0.875	0.9	0.166667	831.5	0.166667	705.667	0.333333	0.166667	588.667	0.5	537.5	0.666667	56.68	468.88	1	485.06	1	541.74	1
1035	692.82	955.82	0.97917	0.95833	263	0.02084	814.63	1078.6	0.94792	0.95833	263.97	-0.01041	0.861364	0.811364	0.840278	0.909722	0.489703	0.908467	1419.73	1475.26	1760.2	1361.29	26495.5	13	23361.1	12	25.3333	26	51.3333	26	0.9	0.825	0.833333	630.5	0	452.833	0.833333	0.5	295.5	0.333333	291.333	0.833333	167.567	553.36	1	570.653	0.98	738.22	1
1036	714.47	1012.7	0.95833	0.90625	298.23	0.05208	676.36	939.17	0.92708	0.83333	262.81	0.09375	0.861364	0.670455	0.743056	0.590278	-0.00686499	0.114416	1140.82	1166.33	853.833	1529.4	23834.3	9	21965.6	10	37.3333	24	35	27	0.55	0.475	0.333333	464.833	0.666667	687.167	1	0.5	783.667	0.333333	190.833	0.833333	194.721	662.212	0.66	648.523	0.88	843.243	0.74
1037																							15875.4	9	NaN	NaN	NaN	NaN	NaN	NaN	NaN	NaN	NaN	NaN	NaN	NaN	NaN	NaN	NaN	NaN	NaN	NaN	0	NaN	NaN	NaN	NaN	NaN	NaN
1038	829.45	1072.2	0.96875	0.91667	242.75	0.05208	663.31	904.96	0.98958	0.94792	241.65	0.04166	0.861364	0.906818	0.743056	0.840278	0.638444	0.576659	1663.75	1068.7	1821.59	1492.29	28054.5	13	21671.6	8	27	28	37.3333	27	0.875	0.925	0.333333	1466.33	0.666667	686.333	1	0.833333	557	0.166667	670	1	118.375	523.88	1	533.38	1	651.755	0.98
1039	850.49	1191.9	0.98958	0.91667	341.41	0.07291	948.11	1276.3	0.98958	0.9375	328.19	0.05208	0.906818	0.906818	0.784722	0.784722	0.471396	0.375286	1183.68	1135.07	1647.21	1623.44	30763.8	5	33166.6	5	23.3333	22	23.6667	27	0.35	0.375	-0.333333	2356.67	0.5	1939.33	0.166667	0.166667	835.5	0.5	1449.17	0.666667	136.815	584.102	0.98	542.92	1	679.735	0.98
1040	903.66	1107.9	0.89583	0.91667	204.24	-0.02084	952.38	1088	0.85417	0.76042	135.62	0.09375	0.906818	0.315909	0.118056	-0.0486111	0.0457666	0.125858	1510.1	1838	1734	2390	32913.8	11	23096.7	9	33.6667	24	43	23	0.375	0.4	0.5	972	0	896.167	0.5	0.666667	652.5	0.166667	698.5	0.833333	67.9184	579.46	1	614	1	681.918	0.98
1041	759.7	1062.9	0.96875	0.90625	303.2	0.0625	657.17	871.08	1	0.94792	213.91	0.05208	0.770455	0.815909	0.6875	0.840278	0.272311	0.560641	1291.31	1217.73	1594	1439.88	28224.1	8	31460.2	5	29	28	29	28	0.425	0.575	0.333333	517.167	0.5	647.833	0.833333	1	311.167	0	289.667	1	99.5617	443.061	0.98	437.96	1	537.522	0.92
1042	769.84	921.26	0.98958	0.875	151.42	0.11458	886.43	1069.6	0.90625	0.90625	183.17	0	0.861364	0.815909	0.840278	0.951389	0.290618	0.350114	1406.67	1417.62	1669.62	1932.77	27551.9	10	30998	9	26.3333	28	35	28	0.925	0.75	0.233333	761.333	0.166667	755	0.4	0.433333	1979	0.166667	1193.8	0.6	116.388	602.44	1	571.02	1	687.408	0.98
1043	692.52	986.88	0.98958	0.91667	294.36	0.07291	771.57	1080.6	0.98958	0.96875	309.03	0.02083	0.815909	0.861364	0.479167	0.951389	0.21968	0.672769	1077.8	939.529	1191.9	1192.44	29147	7	14936.5	4	4.66667	27	26.3333	28	0.725	0.675	0.166667	922	0.666667	823	0.833333	0	610.8	1	422.833	1	71.0638	524.56	1	554.957	0.94	626.021	0.94
1044	689.01	884.49	0.97917	1	195.48	-0.02083	749.53	966.45	0.95833	0.92708	216.92	0.03125	0.679545	0.634091	0.284722	0.618056	0.299771	0.324943	858.5	1174.82	890.643	1224.7	25130.9	8	28166.5	11	35	22	39.3333	27	0.7	0.725	0.5	620.333	0.5	625.2	1	0.333333	420.167	0.666667	205.167	1	87.0342	546.42	1	551.609	0.92	638.643	0.56
1045	652.98	887.07	1	0.91667	234.09	0.08333	721.2	991.7	0.98958	0.94792	270.5	0.04166	0.315909	0.861364	0.340278	0.840278	0.299771	0.244851	786.917	1226.6	677.143	1695.92	27700	10	15511.4	12	45	26	61.6667	28	0.475	0.725	0.5	519.167	0.333333	343.333	0.833333	0.666667	288.833	0.333333	194	1	101.616	432.04	1	424.28	1	525.896	0.96
1046	663.29	846.03	1	0.97917	182.74	0.02083	682.82	896.78	1	0.97917	213.96	0.02083	0.906818	0.725	0.895833	0.743056	0.203661	0.281465	1292.97	1587.82	1326.33	1688.67	27944.9	15	23207.8	12	37.3333	28	39	29	0.825	0.9	1	831	0	726.667	1	0.166667	393.667	0.833333	325.5	1	103.98	502.82	1	500.02	1	604	0.96
1047	653.4	930.2	1	0.94792	276.8	0.05208	633.56	904.84	1	0.96875	271.28	0.03125	0.906818	0.906818	0.548611	0.895833	0.524027	0.908467	1488.17	1208.25	1747.94	1155.48	26773.8	15	18653.9	13	48.6667	27	51	29	0.725	0.85	0	363.333	0.666667	591.833	0.666667	-0.166667	286	1	316.167	0.833333	44.2978	555.8	1	643.88	1	688.178	0.9
1048							967.35	1190	0.875	0.85417	222.65	0.02083	0.402273	0.629545	0.173611	0.479167	-0.189931	0.132723	1110	1403.4	1311.33	1813.12	19441.4	7	NaN	NaN	23.3333	21	NaN	NaN	0.5	0.45	0.75	512.5	0.25	532.6	1	0.6	693	0.4	869.5	1	127.122	571.98	0.98	629.857	0.98	756.98	0.98
1100	721.75	940	0.95833	0.94792	218.25	0.01041	649.3	819.69	0.97917	0.91667	170.39	0.0625											31511.7	15	25905.6	14	NaN	NaN	42.3333	28	0.675	0.975	0	530.667	0.333333	358.833	0.333333	0.433333	229.167	0.166667	349.6	0.6	60.9692	408.98	1	393.26	1	454.229	0.96
1101	655.22	1006.6	0.96875	0.86458	351.38	0.10417	721.71	1034.3	0.86458	0.86458	312.59	0											14774.6	7	22540.1	10	35.3333	24	35.6667	20	0.55	0.525	0.75	362.333	0	732.5	0.75	-0.166667	569.667	1	488.667	0.833333	178.36	555.8	1	589.78	1	768.14	1
1102	642.42	900.8	0.98958	0.94792	258.38	0.04166	692.76	1000.7	0.98958	0.97917	307.94	0.01041											26862.2	8	26732.6	7	3.33333	26	6.66667	25	0.6	0.525	0.5	728.667	0.333333	394.167	0.833333	0.8	430.333	0	1129	0.8	82.1314	560.367	0.98	597.44	1	679.571	0.98
1103	629.43	824.78	1	0.97917	195.35	0.02083	663.04	838.8	1	0.9375	175.76	0.0625											23153.1	14	29503.2	12	51.3333	28	56.3333	29	0.65	0.75	0.1	855	0.5	831.4	0.6	0.5	424.833	0.5	486.8	1	125.457	510.98	0.98	484.959	0.98	610.417	0.72
1104	747.3	957.31	1	0.94792	210.01	0.05208	721.84	917.32	0.88542	0.82292	195.48	0.0625											18848.8	6	13035.2	4	37.6667	26	18	28	0.475	0.425	0.833333	664.833	0.166667	832.5	1	0.8	387.2	0.2	484	1	105.109	523.571	0.98	527.62	1	632.729	0.96
1105	666.42	854.34	0.9375	0.90625	187.92	0.03125	700.8	933.27	0.97917	0.97917	232.47	0											15421.6	8	26253.3	11	39.3333	28	44.6667	26	0.6	0.525	0.333333	593.167	0.333333	702.167	0.666667	0.8	311.6	0.2	242.333	1	94.1429	483.735	0.98	471.571	0.98	565.714	0.84
1106	730.63	946.67	0.96875	0.95833	216.04	0.01042	726.21	963.18	1	0.94792	236.97	0.05208											31799	9	29725.9	10	44.6667	28	43.6667	27	0.675	0.475	0.5	576.167	0	615.167	0.5	0.2	495.2	0.2	382.4	0.4	123.643	586.48	1	598.52	1	722.163	0.98
1107																							21116.9	11	NaN	NaN	NaN	NaN	NaN	NaN	0.525	NaN	0.666667	599.167	0	579.667	0.666667	NaN	NaN	NaN	NaN	NaN	88.3483	466.74	1	458.673	0.98	547.022	0.92
1108	705.34	938.52	0.98958	0.90625	233.18	0.08333	761.07	968.93	0.97917	0.89583	207.86	0.08334											35406.6	12	24092.3	16	41	23	35	26	0.45	0.525	0.166667	707.667	0.333333	643.667	0.5	0.8	605.333	0	424.4	0.8	90.7642	540.56	1	516.34	1	607.104	0.96
1109	770.66	1117.9	0.85417	0.80208	347.24	0.05209	752.73	1020.3	0.91667	0.90625	267.57	0.01042											26500.7	13	26878	9	35.6667	27	38.6667	25	0.425	0.25	0.833333	640	0.166667	665.833	1	0.4	635.4	0.6	441	1	48.32	541.87	0.92	654.816	0.98	703.136	0.88
1110																							28904.7	7	NaN	NaN	32	13	NaN	NaN	0.325	NaN	0.333333	651.5	0	629.167	0.333333	NaN	NaN	NaN	NaN	NaN	62.0132	530.531	0.98	530.898	0.98	592.911	0.9
1111	717.98	1076.8	1	0.95833	358.82	0.04167	869.33	1081.2	0.9375	0.94792	211.87	-0.01042											30645.1	10	15180	5	20.6667	25	35.3333	29	0.625	0.625	0.166667	382	0.833333	360	1	-0.333333	295	1	251.5	0.666667	97.1633	573.22	1	568.449	0.98	665.612	0.98
1112	822.32	1140.2	0.97917	0.9375	317.88	0.04167	804.63	1054.4	0.98958	0.98958	249.77	0											17045.8	5	38311.3	9	34.3333	25	33	26	0.5	0.875	0.333333	2134.83	0.5	806.833	0.833333	0.166667	821.5	0.5	1089	0.666667	89.04	560.082	0.98	562.4	1	651.44	1
1113	593.43	914.73	0.98958	0.96875	321.3	0.02083	554.8	790.76	0.98958	0.98958	235.96	0											31286.6	12	26509.9	14	40	26	47	28	0.825	0.875	1	1206.67	0	743.167	1	0.833333	487.667	0.166667	668.833	1	54.1217	370.92	1	378.24	1	432.362	0.94
1114	765.61	995.68	0.98958	0.96875	230.07	0.02083	697.01	877.11	1	0.97917	180.1	0.02083											35287.4	8	29002.5	11	26.6667	28	36.6667	28	0.625	0.775	0.133333	320.2	0.2	573.167	0.333333	0.166667	266.5	0.333333	324.833	0.5	102.16	571.163	0.98	603.18	1	705.34	1
1115	699.44	1026.5	0.91667	0.8125	327.06	0.10417	788.3	1098.1	0.77083	0.71875	309.8	0.05208											33341.8	9	31372.5	13	43.6667	26	48.3333	29	0.65	0.925	0.0666667	1806.4	0.6	671.833	0.666667	1	400.167	0	364.5	1	101.564	551.224	0.98	542.653	0.98	644.217	0.92
1116	742.06	879.04	0.96875	0.98958	136.98	-0.02083	772.19	878.42	0.97917	0.92708	106.23	0.05209	0.906818	0.861364	0.784722	0.840278	0.508009	0.638444	1277.79	1403.6	1630.35	1728.81	34219.3	16	25993.9	14	42	28	44	29	0.675	0.55	0.833333	622.667	0.166667	375	1	0	319.833	0.833333	287	0.833333	56.68	514.24	1	554.64	1	611.32	1
1117	675.59	879.43	1	0.9375	203.84	0.0625	736.05	989.72	0.96875	0.9375	253.67	0.03125	0.861364	0.815909	0.506944	0.895833	0.716247	0.498856	1205.54	1182.56	1181.58	1183.14	26848.7	10	33278.9	12	45.3333	29	42.3333	27	0.85	0.7	0.833333	961.5	0	1167.5	0.833333	0.333333	556	0.5	688.5	0.833333	73.8963	597.854	0.96	577.551	0.98	651.447	0.76
1118	615.37	849.96	0.98958	0.96875	234.59	0.02083	673.91	931.72	0.94792	0.88542	257.81	0.0625	0.906818	0.861364	0.631944	0.784722	0.210526	0.393593	1044.5	1316.57	1163.73	1164.43	32637.6	12	26759.3	11	48	25	46.3333	28	0.7	0.8	0.666667	514.167	0	310.833	0.666667	0.833333	281.833	0.166667	417.167	1	97.95	478.92	1	481.3	1	579.25	0.96
1119	768.24	950.54	0.95833	0.95833	182.3	0	750.69	921.73	0.98958	0.94792	171.04	0.04166	0.906818	0.861364	0.854167	0.756944	0.462243	0.366133	1238.16	1306.27	1725.33	1345.71	25286.8	6	37563.2	11	24	27	26.3333	23	0.675	0.6	0.3	355.8	0.2	321	0.5	0.5	197.833	0.5	320.5	1	92.8706	411.14	1	431.66	1	524.531	0.98
1120	971.17	1214.5	0.92708	0.95833	243.33	-0.03125							0.770455		0.145833		0.290618		1806.88		1471.38		47238	5	37939	6	11	22	18.6667	23	0.5	0.325	0.166667	1268.17	0.666667	1304.67	0.833333	-0.0333333	717.5	0.833333	707.4	0.8	69.7372	636.128	0.94	661.388	0.98	731.125	0.96
1121																							13959.6	7	NaN	NaN	14.3333	23	NaN	NaN	0.325	NaN	0.5	429.833	0.5	720.333	1	NaN	NaN	NaN	NaN	NaN	94.6404	503.826	0.92	533.229	0.96	627.87	0.92
1122	647.9	924.22	0.96875	0.96875	276.32	0							0.861364		0.798611		0.498856		1456.83		1556.71		33354.8	9	NaN	NaN	30.3333	29	NaN	NaN	0.625	NaN	0.5	632.667	0.5	678.833	1	NaN	NaN	NaN	NaN	NaN	96.7118	481.36	1	536.88	1	633.592	0.98
1123	636.33	875.6	1	0.96875	239.27	0.03125	727.88	880.1	0.95833	0.91667	152.22	0.04166	0.906818	0.906818	0.673611	0.673611	0.421053	0.663616	1612.88	1514.25	1891.27	1641.55	21338.4	12	23475	13	39	28	52.3333	28	0.9	0.525	0.333333	910.5	0.666667	736	1	0.133333	363.5	0.666667	352.6	0.8	49.7858	444.347	0.98	430.86	1	480.646	0.96
1124	750.14	1125.4	0.97917	0.9375	375.26	0.04167	974.9	1228.6	0.875	0.92708	253.7	-0.05208	0.861364	0.670455	0.743056	0.701389	0.359268	0.437071	1482.82	1571.79	1646.96	1783.17	25780.2	10	20384.1	7	26	27	35	29	0.425	0.35	0.166667	622.5	0.833333	957	1	0.233333	905.4	0.6	909.5	0.833333	108.269	492.898	0.98	501.46	1	609.729	0.96
1125																							18661	9	NaN	NaN	29.3333	28	NaN	NaN	0.5	NaN	0.666667	449.833	0	504.167	0.666667	NaN	NaN	NaN	NaN	NaN	51.52	479.2	1	474.34	1	525.86	1
1126	770.01	1093.8	0.98958	0.9375	323.79	0.05208	785.35	1131.5	0.95833	0.84375	346.15	0.11458	0.815909	0.770455	0.6875	0.520833	0.141876	-0.00686499	1169.23	1553.5	1299.29	1426.08	11658.2	5	14125.9	8	38	27	54	28	0.475	0.45	0.833333	578.2	0	375.667	0.833333	0.5	260.667	0.333333	448.333	0.833333	184.737	560.7	1	562.12	1	746.857	0.98
1127	853.69	1072.9	0.98958	0.95833	219.21	0.03125	759.1	1030.6	0.94792	0.91667	271.5	0.03125	0.861364	0.815909	0.520833	0.4375	0.411899	0.237986	2093.3	1592.4	2179.67	1593.75	26826.2	10	NaN	NaN	27.6667	26	29.3333	28	0.625	0.65	-0.266667	331	0.666667	825.4	0.4	-0.166667	590.5	0.833333	427.833	0.666667	42.7708	603.75	0.96	647.729	0.96	690.5	0.96
1128																							25689.2	8	NaN	NaN	19	23	NaN	NaN	0.575	NaN	0.5	620	0.5	584	1	NaN	NaN	NaN	NaN	NaN	66.8936	499.7	1	490.106	0.94	557	0.9
1129	999.17	1245.4	0.97917	0.96875	246.23	0.01042	803.67	1125.9	0.98958	0.94792	322.23	0.04166	0.906818	0.625	0.798611	0.590278	0.350114	0.567506	1506.87	1919.17	1905.92	1931.17	20925.7	9	25331.8	6	35.6667	22	33.6667	22	0.775	0.225	1	642.667	0	427	1	1	483.667	0	443.333	1	87.4914	466.54	1	469.08	1	556.571	0.98
1130	758.12	921.64	0.91667	0.88542	163.52	0.03125	775.22	940.89	0.9375	0.86458	165.67	0.07292	0.861364	0.861364	0.576389	0.493056	0.368421	0.560641	1509.36	1534.86	1939.55	1920.69	38892.3	9	36863.5	12	42.3333	29	41.3333	26	0.8	0.8	0.666667	1038	0	822	0.666667	0.166667	639.833	0.166667	498.333	0.333333	161.927	514.638	0.94	479.426	0.94	641.353	0.68
1131	724.06	962.68	0.97917	0.91667	238.62	0.0625	670.6	898.82	0.96875	0.92708	228.22	0.04167	0.815909	0.811364	0.506944	0.729167	0.299771	0.455378	1595.83	1229.81	1529.21	1660.19	22494.1	7	28198.3	11	34	28	41.3333	26	0.8	0.7	0.333333	389.8	0	329.667	0.333333	0.666667	215.4	0	173.667	0.666667	101.568	536.3	1	565.9	1	667.468	0.94
1132	746.71	949.06	0.95833	0.88542	202.35	0.07291	847.23	954.33	0.91667	0.82292	107.1	0.09375	0.815909	0.720455	0.576389	0.534722	0.203661	0.15103	1223.41	1070.91	1059.17	1349.25	28337.9	8	31743.8	13	30.3333	24	22.3333	27	0.4	0.5	0.266667	1218.83	0.333333	1245	0.6	0.633333	1290.83	0.166667	378	0.8	38.8476	461.714	0.98	508.7	1	547.548	0.84
1133	730.8	974.26	0.96875	0.97917	243.46	-0.01042	940.2	1148.4	0.9375	0.91667	208.2	0.02083	0.861364	0.770455	0.798611	0.534722	0.427918	0.210526	1124.03	1189.36	1319.22	1446	15927.6	7	28701	7	58	25	54	26	0.75	0.85	0.5	355.5	0.166667	391.667	0.666667	0.833333	414.5	0	574	0.833333	83.2486	510.88	1	510.18	1	593.429	0.98
1134	696.96	910.83	0.98958	0.96875	213.87	0.02083	691.38	853.44	0.98958	0.92708	162.06	0.0625	0.861364	0.861364	0.520833	0.951389	0.324943	0.82151	1579.35	1462.47	1536.6	1737.39	34592.9	13	36573.2	12	32	27	37	27	0.675	0.775	0.5	380.833	0.333333	528.333	0.833333	0.466667	215.5	0.333333	422	0.8	91.3583	518.52	1	536.1	1	627.458	0.96
1135	744.96	996.26	1	0.96875	251.3	0.03125	869.82	1099.7	0.95833	0.85417	229.88	0.10416	0.765909	0.575	0.743056	0.576389	0.377574	0.498856	1838.46	1933.36	1919.9	1949.93	29375.1	9	14282	4	24.6667	21	36.6667	20	0.5	0.625	0	578.667	0	1057	0	0.6	644.2	0.4	523	1	83.1253	594.72	1	621.14	1	704.265	0.98
1136	859.19	1170.9	0.95833	0.94792	311.71	0.01041	772.71	993.22	1	0.92708	220.51	0.07292	0.906818	0.338636	0.701389	0.798611	0.533181	0.707094	1452.25	1505.27	1715.56	1662.92	31883.8	11	21445.5	11	43.3333	26	41.3333	27	0.85	0.9	0.166667	716	0.666667	663.167	0.833333	0.333333	439.833	0.5	616.333	0.833333	48.6822	446.08	1	474.14	1	522.822	0.9
1137	784.83	937.85	0.98958	0.94792	153.02	0.04166	734.64	891.42	1	0.89583	156.78	0.10417	0.906818	0.815909	0.951389	0.840278	0.411899	0.411899	1422.71	1550.07	1613.58	1554.38	34010.6	10	30555.6	13	39	28	38	29	0.925	1	0.333333	849.333	0.666667	1352.67	1	0.166667	634.833	0.833333	954.2	1	81.4636	419.816	0.98	410.4	1	491.864	0.88
1138	864.44	1301	0.92708	0.78125	436.56	0.14583							0.538636		0.756944		0.498856		1597.43		1648.21		21931.1	10	NaN	NaN	18.3333	24	NaN	NaN	0.625	NaN	0.5	588.667	0.333333	575.333	0.833333	NaN	NaN	NaN	NaN	NaN	88.2633	579.146	0.96	645.9	1	734.163	0.98
1139	752.67	1029.8	0.97917	0.91667	277.13	0.0625	660.39	924.25	0.96875	0.96875	263.86	0	0.861364	0.861364	0.743056	0.6875	0.620137	0.594966	1259.86	1502.85	1341.75	1260.33	22080.4	7	11601.2	9	50	29	55.3333	27	0.575	0.65	0.333333	638.5	0.333333	758.5	0.666667	0.833333	247	0.166667	307.167	1	93.6085	418.265	0.98	428.2	1	521.809	0.94
1140	799.38	1031.2	0.97917	0.94792	231.82	0.03125	878.15	1040.8	0.98958	0.9375	162.65	0.05208	0.725	0.906818	0.729167	0.840278	0.281465	0.508009	1368.46	1611	1807	1832.85	14327.8	10	23476.3	13	38.6667	24	45.3333	28	0.45	0.35	0.833333	483.333	0.166667	511.667	1	0.5	434.167	0.5	495.667	1	72.5387	493.06	1	506.857	0.98	579.396	0.96
1141	756.98	971.01	0.95833	0.90625	214.03	0.05208	797.4	986.19	0.97917	0.94792	188.79	0.03125	0.770455	0.815909	0.743056	0.895833	0.455378	0.437071	1104.39	1111	1571.15	1505.87	16162.8	8	26209.5	8	49	25	60	27	0.65	0.7	0	236.833	1	379.833	1	0.666667	378.333	0.166667	304.833	0.833333	137.052	462.143	0.98	485.1	1	622.152	0.92
1142	956.47	1074.6	0.94792	0.94792	118.13	0	928.65	999.14	0.92708	0.95833	70.49	-0.03125	0.815909	0.815909	0.520833	0.631944	0.455378	0.324943	1767.5	1447.38	2124.62	1639.5	33489.5	13	27006.3	14	35.6667	28	30	29	0.375	0.4	0.666667	744.167	0.333333	839.5	1	0.5	648.5	0.5	631.833	1	46.5449	545.102	0.98	597.7	1	644.245	0.98
1143	522.68	724.37	0.95833	0.8125	201.69	0.14583	471.52	619.72	0.97917	0.79167	148.2	0.1875	0.861364	0.906818	0.784722	0.784722	0.132723	0.421053	1409.25	1417.32	1580.69	1886.18	35876.6	11	24041.1	11	40	25	40	27	0.575	0.5	0.666667	1008.5	0.166667	995.5	0.833333	0.466667	563.4	0.2	914.667	0.666667	62.8584	430	1	426.673	0.98	489.532	0.94
1144	833	1031.3	0.82292	0.82292	198.3	0																	25751.5	15	NaN	NaN	33.6667	17	NaN	NaN	0.475	NaN	0.833333	420.333	0	297.5	0.833333	NaN	NaN	NaN	NaN	NaN	136.04	684.327	0.98	581.898	0.98	717.938	0.96
1145	661.77	1070.6	1	0.95833	408.83	0.04167	716.27	1112.6	0.97917	0.94792	396.33	0.03125	0.815909	0.770455	0.895833	0.854167	0.377574	0.681922	1044.84	1409.94	1764.5	2013.09	26622.1	12	22171.1	13	47.6667	29	51	27	0.575	0.65	0.0333333	493.333	0.166667	635.2	0.2	0.5	388.333	0.166667	494.667	0.666667	132.754	564.816	0.98	518.792	0.96	651.545	0.88
1146	641.23	988.41	0.98958	0.86458	347.18	0.125	732.68	1048.3	1	0.90625	315.62	0.09375	0.861364	0.815909	0.659722	0.756944	0.324943	0.0526316	1480.82	1513.4	1504.2	1703	24533.8	12	34489.4	14	23.6667	29	31	28	0.7	0.825	0.666667	992.5	0.333333	1656.6	1	0.55	602.6	0.2	694	0.75	101.983	657.1	1	761.18	1	863.163	0.98
1147	787.94	914.07	1	0.97917	126.13	0.02083	1008.7	1152.6	0.90625	0.94792	143.9	-0.04167	0.675	0.679545	0.395833	0.479167	0.212815	0.421053	1358.57	1557.85	1323	1689.73	31652.8	10	47343.2	11	7.33333	29	37.3333	29	0.8	0.65	0.166667	839.167	0.666667	1063.5	0.833333	0.166667	632.5	0.333333	603.833	0.5	98.9564	444.86	1	443.18	1	542.136	0.88
1148	746.03	938.19	0.96875	0.97917	192.16	-0.01042	816.9	1062.8	0.97917	0.96875	245.9	0.01042	0.906818	0.906818	0.743056	0.798611	0.331808	0.707094	1375.54	1243.17	1446.2	1840.65	32470.5	10	27273.9	9	33	28	44.6667	28	0.625	0.625	0.166667	574.8	0	532.167	0.166667	0.5	380	0.166667	260	0.666667	112.46	518.061	0.98	532.12	1	644.58	1
1149	824.53	1227.5	0.89583	0.875	402.97	0.02083	733.92	1065.4	0.94792	0.8125	331.48	0.13542	0.861364	0.815909	0.756944	0.715278	0.418764	0.254005	1532.4	1565.4	1618.88	1541.92	33948.2	5	30709.7	10	17.6667	19	35.6667	26	NaN	0.7	-0.333333	980.2	1	762.333	0.666667	-0.5	702	1	389.167	0.5	325.542	950.706	0.34	1041.46	0.48	1367	0.24
1150	816.47	1096.8	0.96875	0.91667	280.33	0.05208	702.09	975.05	1	0.95833	272.96	0.04167	0.811364	0.906818	0.784722	0.756944	0.167048	0.663616	1228.43	1205.47	1579.3	1431.76	31106.8	12	19797.5	14	34	26	36.6667	26	0.675	0.575	0	293.333	0.5	370.5	0.5	0.5	447	0.5	193.667	1	90.18	502.94	1	504.32	1	594.5	0.96
1151	627.38	823.46	1	0.97917	196.08	0.02083	644.72	842.8	1	0.94792	198.08	0.05208	0.906818	0.906818	0.576389	0.743056	0.343249	0.212815	1306.23	1467.96	1206.25	1449.6	35373	9	37626.5	13	28.6667	24	35.3333	22	0.775	0.8	0.5	537	0.166667	490.167	0.666667	0.166667	671.833	0.5	633	0.666667	102.44	555.26	1	552.1	1	654.54	1
1152	908.98	1307.1	0.95833	0.95833	398.12	0	1019.1	1300.2	0.84375	0.86458	281.1	-0.02083	0.675	0.815909	-0.0208333	0.368056	0.0709382	0.350114	1672.5	1754.88	1906.44	2048.31	32238.8	9	42797.7	7	24.3333	20	35.3333	28	0.75	0.375	0.6	435.6	0.4	577	1	0.166667	475.167	0.833333	432	1	100.344	704.951	0.82	764.535	0.86	864.879	0.66
[truncated: 117 more columns]

## Sheet: Expectancy
Subject	Group	PerceivedImprovement_Overall intelligence	PerceivedImprovement_Short-term/ working memory	PerceivedImprovement_Long-term memory	PerceivedImprovement_Sustained attention	PerceivedImprovement_Divided attention	PerceivedImprovement_Visuomotor coordination	PerceivedImprovement_Perception	PerceivedImprovement_Multi-tasking	PerceivedImprovement_Problem-solving	PerceivedImprovement_Reasoning	PerceivedImprovement_Spatial visualization	PerceivedImprovement_Academic performance	PerceivedImprovement_Emotional regulation	PerceivedImprovement_Work/school productivity	PotentialBenefit_Overall intelligence	PotentialBenefit_Short-term/ working memory	PotentialBenefit_Long-term memory	PotentialBenefit_Sustained attention	PotentialBenefit_Divided attention	PotentialBenefit_Visuomotor coordination	PotentialBenefit_Perception	PotentialBenefit_Multi-tasking	PotentialBenefit_Problem-solving	PotentialBenefit_Reasoning	PotentialBenefit_Spatial visualization	PotentialBenefit_Academic performance	PotentialBenefit_Emotional regulation	PotentialBenefit_Work/school productivity
1000	MF	4	4	4	5	5	4	5	5	5	4	6	4	4	4	4	5	4	5	5	5	5	5	5	4	5	4	4	4
1001	MF	4	5	4	4	5	5	4	4	4	4	4	4	4	4	3	5	3	5	5	5	5	5	5	5	5	3	3	4
1002	MF	4	6	6	6	4	4	4	4	4	4	5	4	4	4	2	2	2	2	2	3	3	2	2	2	2	3	3	3
1003	MF	5	7	4	6	6	4	4	5	5	4	5	5	4	5	5	5	3	5	6	5	3	5	5	5	5	5	3	5
1004	MF	4	6	5	4	6	4	5	6	5	4	5	4	4	4	4	6	5	5	6	5	4	6	6	4	4	4	4	4
1005	MF	4	5	5	5	5	5	5	5	5	5	5	5	5	5	4	6	6	5	5	6	6	6	6	5	6	5	5	5
1006	MF	5	5	5	5	6	5	6	4	5	4	6	4	4	4	4	6	5	5	5	4	4	5	5	5	5	4	3	4
1008	MF	4	4	4	5	4	5	5	4	4	4	4	4	3	3	5	5	5	5	5	5	5	5	5	5	5	5	3	5
1009	MF	4	6	4	6	5	6	6	5	6	5	5	4	4	4	4	6	5	5	5	6	6	5	5	5	6	4	4	4
1010	MF	4	6	4	4	5	4	4	5	5	4	5	4	4	4	3	7	6	5	6	5	5	6	7	7	6	4	4	4
1011	MF	5	6	6	6	6	6	6	6	6	5	6	4	4	5	5	6	5	5	5	5	5	5	5	4	5	4	4	5
1012	MF	5	6	4	6	7	4	5	6	7	5	6	6	4	6	6	7	7	7	7	7	7	7	7	7	7	7	4	7
1013	MF	4	4	4	3	4	5	4	4	4	5	4	4	4	3	3	4	3	3	4	5	5	5	5	5	4	1	2	4
1014	MF	6	6	5	6	6	4	6	6	6	6	5	5	4	5	5	6	5	6	6	4	5	6	6	6	5	5	4	5
1015	MF	4	5	4	4	4	4	4	4	5	4	5	4	4	4	4	5	4	4	5	4	4	5	5	4	5	4	4	4
1016	MF	4	6	4	5	5	5	5	5	5	5	5	4	4	4	4	5	4	4	5	5	5	5	5	5	5	4	4	4
1017	MF	4	5	4	5	5	4	4	5	4	4	4	4	4	4	4	6	4	5	5	5	4	5	5	4	4	4	4	4
1018	MF	4	5	4	5	4	4	4	4	4	4	4	4	4	4	4	5	4	5	5	4	4	5	4	4	5	4	4	4
1019	MF	4	5	4	5	5	5	5	5	5	4	4	4	4	4	4	5	4	5	5	5	5	5	5	5	3	5	5	5
1021	MF	4	6	5	5	5	5	4	4	6	5	5	4	4	4	5	6	5	5	5	6	6	5	6	6	6	5	5	5
1022	MF	4	6	5	5	5	4	5	5	5	5	5	4	4	4	4	6	5	4	5	4	5	5	5	5	5	4	4	3
1023	MF	4	4	4	4	4	4	4	4	4	4	4	4	4	4	3	3	3	3	3	3	3	3	3	3	3	3	3	3
1024	MF	5	6	4	7	6	6	6	6	7	7	6	5	6	6	5	5	5	7	7	6	7	7	7	7	7	4	6	5
1025	MF	5	5	4	5	5	6	4	5	6	4	6	5	6	6	4	5	5	5	6	7	5	6	6	4	5	4	3	4
1026	MF	4	5	4	5	4	4	4	4	5	5	5	4	4	4	4	5	3	5	5	4	4	4	5	5	5	3	3	3
1027	MF	4	5	4	5	5	4	4	5	5	4	4	4	4	4	2	4	2	4	4	4	4	4	4	4	4	2	2	2
1028	MF	4	5	5	5	5	4	4	5	4	4	4	4	4	4	5	5	5	5	5	5	5	5	5	5	5	5	5	5
1029	MF	4	6	5	6	6	6	6	6	6	5	6	5	4	5	2	5	2	5	5	6	6	5	6	6	6	5	3	4
1030	MF	5	6	6	6	6	4	4	6	4	4	5	4	4	4	5	7	6	6	5	4	5	5	5	4	5	5	4	5
1031	MF	4	4	4	4	4	4	4	4	4	4	4	4	4	4	4	4	4	4	4	4	4	4	4	4	4	4	4	4
1032	MF	4	6	5	5	5	4	5	4	5	4	4	4	4	4	4	6	5	6	5	2	5	5	6	4	4	4	3	4
1034	MF	4	5	4	4	4	4	4	4	4	4	4	4	4	5	4	5	4	4	4	4	4	5	5	4	4	5	4	5
1035	MF	5	7	6	5	7	4	4	7	7	6	7	5	4	4	5	7	6	6	7	5	5	7	7	5	4	4	4	4
1036	MF	4	6	4	6	6	4	4	5	6	6	5	4	4	4	4	7	4	7	7	4	7	7	7	7	7	4	1	1
1038	MF	4	5	4	6	6	5	4	5	4	4	5	4	4	4	4	5	5	5	5	5	5	5	4	4	5	4	3	4
1039	MF	5	5	4	5	5	6	5	5	6	6	6	4	4	4	5	6	4	5	6	5	5	5	6	5	4	4	4	3
1040	MF	4	4	4	4	4	4	4	4	4	4	4	4	4	4	4	4	4	4	4	4	4	4	4	4	4	4	4	4
1041	MF	4	4	4	4	4	5	4	5	4	4	4	4	4	4	4	5	5	5	5	5	5	5	4	4	4	4	4	4
1042	MF	4	5	4	5	5	4	5	5	4	4	5	4	4	4	5	5	4	5	5	4	5	5	4	4	5	4	4	4
1043	MF	4	5	4	5	4	4	4	4	4	5	5	4	4	4	5	6	4	5	5	4	4	5	5	5	5	5	4	3
1044	MF	4	7	4	6	6	4	5	5	7	5	4	4	5	5	4	7	5	6	7	4	5	7	7	5	5	5	3	5
1045	MF	4	5	4	5	5	5	5	5	5	5	5	5	5	5	5	5	5	5	5	5	5	5	5	5	5	5	5	5
1046	MF	4	6	4	6	6	6	6	6	6	6	6	4	5	5	3	5	3	5	5	5	5	5	5	5	5	4	5	5
1047	MF	4	5	4	4	5	4	4	4	4	4	4	4	4	4	4	6	5	5	5	5	5	5	4	4	5	4	3	3
1048	MF	6	5	4	4	4	4	4	4	4	4	4	4	4	4	7	7	7	7	7	7	7	7	7	7	7	7	7	7
1100	AC	4	5	4	4	4	4	5	4	4	4	5	4	4	4	3	3	3	5	5	4	6	3	4	3	6	4	2	2
1101	AC	5	6	4	6	6	4	5	6	5	5	6	5	4	4	4	5	4	6	6	5	5	5	5	5	5	4	4	4
1102	AC	4	7	4	7	7	7	7	7	7	4	7	7	7	7	3	7	3	7	7	7	7	7	7	3	7	7	7	7
1103	AC	5	6	4	6	6	4	5	4	4	4	5	4	4	5	5	7	5	7	7	5	5	7	4	4	5	5	4	5
1104	AC	5	5	5	6	6	5	5	5	5	6	6	4	4	5	5	5	5	6	6	5	5	5	5	5	5	5	5	6
1105	AC	5	6	5	4	4	5	4	5	5	5	4	4	4	4	5	6	5	5	5	5	4	5	5	5	4	4	4	4
1106	AC	4	6	5	6	6	4	5	5	4	4	5	4	4	4	3	6	5	7	6	6	6	5	4	4	5	4	4	4
1108	AC	4	5	4	3	5	4	4	4	4	4	4	4	5	4	3	5	4	5	5	5	5	4	3	3	3	3	4	4
1109	AC	4	6	5	6	6	5	6	6	4	4	4	6	4	5	4	7	6	6	6	4	6	6	5	5	6	5	4	5
1111	AC	5	7	5	6	7	5	6	7	4	5	5	5	4	7	4	7	5	7	7	7	7	7	6	7	7	7	4	7
1112	AC	5	6	6	6	5	4	6	5	6	5	5	4	4	4	5	5	5	5	5	6	6	5	5	5	5	4	3	3
1113	AC	4	4	4	4	4	4	4	4	4	4	4	4	4	4	1	5	4	5	5	5	6	5	3	3	5	1	3	3
1114	AC	4	5	4	4	4	4	4	4	4	4	4	4	4	4	4	5	4	4	4	5	5	4	4	4	5	4	4	4
1115	AC	4	4	4	5	5	4	4	4	5	4	5	4	4	4	3	5	3	5	5	3	5	5	3	5	5	3	3	3
1116	AC	5	5	4	5	5	4	5	5	4	4	5	4	4	4	5	5	4	6	6	5	6	5	4	4	4	4	4	5
1117	AC	4	6	5	6	6	6	6	6	5	4	6	4	4	5	4	6	4	6	6	6	6	5	4	4	6	4	4	5
1118	AC	4	5	4	4	4	4	5	4	4	4	4	4	4	4	4	5	4	5	5	4	5	5	5	5	5	4	5	5
1119	AC	4	6	5	4	5	4	4	4	5	4	4	4	4	4	3	6	4	5	4	5	5	4	3	3	3	3	3	3
1120	AC	4	4	4	6	6	5	4	6	6	5	4	4	4	4	4	4	4	5	5	5	5	5	5	4	5	4	4	4
1123	AC	4	5	4	3	4	4	5	4	4	4	5	3	4	2	4	5	4	3	3	5	6	4	3	3	5	3	3	3
1124	AC	5	6	5	5	6	4	5	4	5	4	6	4	6	5	5	6	5	6	5	4	5	5	5	5	6	4	5	4
1126	AC	4	5	4	5	5	5	5	4	4	4	5	4	4	3	4	5	4	6	4	5	4	4	4	4	5	4	4	4
1127	AC	4	5	4	3	5	5	5	4	4	4	5	4	4	6	5	6	4	3	3	4	6	5	3	3	6	5	2	5
1129	AC	4	4	4	4	4	4	4	4	4	4	4	4	4	4	4	5	4	5	5	4	4	5	2	2	2	2	2	2
1130	AC	4	4	4	4	4	4	4	4	4	4	4	4	4	4	1	5	3	5	5	2	5	5	5	5	5	3	3	3
1131	AC	4	4	4	4	4	4	4	4	4	4	4	4	4	4	4	4	4	4	4	4	4	4	4	4	4	4	4	4
1132	AC	4	4	4	4	4	4	4	4	4	4	4	4	4	4	3	5	3	5	4	4	4	4	3	4	4	3	3	3
1133	AC	4	5	5	5	6	4	5	5	4	4	5	4	4	4	4	6	5	6	5	5	5	5	4	4	5	4	4	4
1134	AC	5	5	4	4	4	5	5	5	5	5	5	4	4	4	5	5	5	5	5	5	5	5	5	5	5	4	4	4
1135	AC	6	6	7	7	5	6	6	7	7	7	7	5	4	4	3	4	7	7	7	7	7	4	7	4	7	6	5	4
1136	AC	5	5	5	5	5	5	5	5	5	5	5	5	5	5	5	5	5	5	5	5	5	5	5	5	5	5	5	5
1137	AC	4	6	5	5	6	4	5	6	5	4	6	4	4	4	5	6	6	6	6	6	5	6	5	5	6	6	4	5
1139	AC	4	5	4	5	4	4	4	4	4	4	5	4	4	5	3	5	5	6	5	4	5	5	3	3	5	3	3	3
1140	AC	4	6	5	7	7	7	6	6	6	6	5	3	4	4	4	6	6	6	6	6	6	5	6	3	4	2	1	4
1141	AC	5	4	4	5	5	4	4	4	4	4	4	4	4	4	4	5	4	5	5	4	4	5	4	4	4	4	4	4
1142	AC	5	6	6	4	6	6	6	5	6	5	5	6	7	6	5	6	6	7	6	5	6	6	5	5	6	5	6	5
1143	AC	4	4	4	4	4	4	5	4	4	4	4	4	4	4	5	5	5	5	4	6	5	4	5	5	5	5	4	5
1145	AC	4	5	4	5	4	4	4	4	4	4	4	4	4	4	5	5	5	5	5	5	5	5	3	3	6	5	2	3
1146	AC	4	4	4	4	4	5	5	4	4	4	5	4	4	4	1	4	3	3	4	3	5	4	1	2	6	2	1	2
1147	AC	4	5	4	5	4	4	5	4	4	4	5	4	4	4	4	5	4	6	5	5	6	4	4	4	6	4	4	4
1148	AC	6	6	6	6	6	5	5	6	6	6	6	5	5	5	5	5	5	5	5	5	5	5	5	5	5	5	4	5
1149	AC	6	7	6	7	7	7	6	6	6	6	6	7	5	7	6	7	6	7	6	7	6	6	6	6	6	7	4	7
1150	AC	4	5	4	6	4	4	5	4	5	5	5	4	4	4	4	6	4	6	4	5	5	4	5	4	4	4	4	4
1151	AC	6	6	5	6	6	6	6	5	6	6	6	5	5	5	7	7	5	7	4	7	7	4	7	7	7	5	4	6
1152	AC	4	5	4	4	4	4	4	4	4	4	4	4	4	4	4	5	4	4	4	4	4	4	4	4	4	4	4	4
